# Supplementary material for: Spatial behavior and habitat use in widely separated breeding and wintering distributions across three species of long‐distance migrant Phylloscopus warblers
Source: Ecol Evol. 2019 May 24;9(11):6492–500. doi: 10.1002/ece3.5226 (PMC6580274; doi:10.1002/ece3.5226)
Supplement: Supplementary file 2 [file ECE3-9-6492-s002.xlsx]

## Sheet: Breeding
Bird ID	NameInStudy	Species	Date	Time	UTM Zone	Easting	Northing
1	G01	Chiffchaff	2015-05-07	11:58:00	32V	575651	6299669
1	G01	Chiffchaff	2015-05-08	13:36:00	32V	575648	6299699
1	G01	Chiffchaff	2015-05-09	08:59:00	32V	575646	6299697
1	G01	Chiffchaff	2015-05-11	11:25:00	32V	575700	6299672
1	G01	Chiffchaff	2015-05-11	16:36:00	32V	575652	6299670
1	G01	Chiffchaff	2015-05-12	08:03:00	32V	575665	6299577
1	G01	Chiffchaff	2015-05-13	09:17:00	32V	575682	6299638
1	G01	Chiffchaff	2015-05-13	12:18:00	32V	575668	6299620
1	G01	Chiffchaff	2015-05-13	15:10:00	32V	575647	6299608
1	G01	Chiffchaff	2015-05-14	12:07:00	32V	575581	6299598
1	G01	Chiffchaff	2015-05-14	14:43:00	32V	575709	6299584
1	G01	Chiffchaff	2015-05-15	08:52:00	32V	575631	6299673
1	G01	Chiffchaff	2015-05-17	09:16:00	32V	575649	6299610
1	G01	Chiffchaff	2015-05-17	11:59:00	32V	575645	6299624
1	G01	Chiffchaff	2015-05-18	08:52:00	32V	575630	6299628
1	G01	Chiffchaff	2015-05-18	13:35:00	32V	575638	6299556
1	G01	Chiffchaff	2015-05-19	09:45:00	32V	575662	6299698
1	G01	Chiffchaff	2015-05-19	13:50:00	32V	575607	6299441
1	G01	Chiffchaff	2015-05-20	08:53:00	32V	575664	6299585
1	G01	Chiffchaff	2015-05-20	11:16:00	32V	575551	6299548
1	G01	Chiffchaff	2015-05-21	09:03:00	32V	575654	6299598
1	G01	Chiffchaff	2015-05-21	11:28:00	32V	575661	6299593
1	G01	Chiffchaff	2015-05-21	15:09:00	32V	575630	6299563
1	G01	Chiffchaff	2015-05-22	13:35:00	32V	575666	6299577
1	G01	Chiffchaff	2015-05-22	13:41:00	32V	575663	6299575
1	G01	Chiffchaff	2015-05-23	08:48:00	32V	575659	6299525
2	G03	Chiffchaff	2015-05-07	09:16:00	32V	576120	6299817
2	G03	Chiffchaff	2015-05-08	15:45:00	32V	576125	6299744
2	G03	Chiffchaff	2015-05-11	07:55:00	32V	576126	6299831
2	G03	Chiffchaff	2015-05-12	11:55:00	32V	576146	6299856
2	G03	Chiffchaff	2015-05-13	10:29:00	32V	576128	6299818
2	G03	Chiffchaff	2015-05-13	13:08:00	32V	576125	6299851
2	G03	Chiffchaff	2015-05-14	09:02:00	32V	576107	6299825
2	G03	Chiffchaff	2015-05-14	11:28:00	32V	576102	6299841
2	G03	Chiffchaff	2015-05-14	14:25:00	32V	576090	6299807
2	G03	Chiffchaff	2015-05-15	09:42:00	32V	576116	6299787
2	G03	Chiffchaff	2015-05-15	15:14:00	32V	576137	6299810
2	G03	Chiffchaff	2015-05-17	07:44:00	32V	576131	6299822
2	G03	Chiffchaff	2015-05-17	10:34:00	32V	576051	6299826
2	G03	Chiffchaff	2015-05-18	08:24:00	32V	576114	6299804
2	G03	Chiffchaff	2015-05-19	08:10:00	32V	576159	6299772
2	G03	Chiffchaff	2015-05-20	09:35:00	32V	576095	6299829
2	G03	Chiffchaff	2015-05-21	09:50:00	32V	576123	6299808
2	G03	Chiffchaff	2015-05-21	14:50:00	32V	576134	6299811
2	G03	Chiffchaff	2015-05-22	09:49:00	32V	576073	6299832
2	G03	Chiffchaff	2015-05-22	12:29:00	32V	576140	6299887
2	G03	Chiffchaff	2015-05-22	14:47:00	32V	576110	6299872
3	G04	Chiffchaff	2015-05-07	08:12:00	32V	575849	6299273
3	G04	Chiffchaff	2015-05-08	10:56:00	32V	575852	6299301
3	G04	Chiffchaff	2015-05-11	09:59:00	32V	575959	6299412
3	G04	Chiffchaff	2015-05-11	14:41:00	32V	575705	6299269
3	G04	Chiffchaff	2015-05-12	09:48:00	32V	575760	6299298
3	G04	Chiffchaff	2015-05-13	07:45:00	32V	575909	6299307
3	G04	Chiffchaff	2015-05-13	11:45:00	32V	575854	6299299
3	G04	Chiffchaff	2015-05-13	14:08:00	32V	575862	6299195
3	G04	Chiffchaff	2015-05-14	10:15:00	32V	575835	6299325
3	G04	Chiffchaff	2015-05-14	12:59:00	32V	575715	6299279
3	G04	Chiffchaff	2015-05-14	15:48:00	32V	575895	6299293
3	G04	Chiffchaff	2015-05-15	11:00:00	32V	576131	6299480
3	G04	Chiffchaff	2015-05-15	15:51:00	32V	575904	6299272
3	G04	Chiffchaff	2015-05-17	08:24:00	32V	575886	6299335
3	G04	Chiffchaff	2015-05-17	13:20:00	32V	575853	6299348
3	G04	Chiffchaff	2015-05-18	07:25:00	32V	575837	6299325
3	G04	Chiffchaff	2015-05-18	09:48:00	32V	575858	6299352
3	G04	Chiffchaff	2015-05-18	12:38:00	32V	575992	6299434
3	G04	Chiffchaff	2015-05-19	08:51:00	32V	575898	6299411
3	G04	Chiffchaff	2015-05-20	08:18:00	32V	575818	6299403
3	G04	Chiffchaff	2015-05-20	10:20:00	32V	575824	6299309
3	G04	Chiffchaff	2015-05-20	16:33:00	32V	575899	6299245
3	G04	Chiffchaff	2015-05-21	10:28:00	32V	575832	6299330
3	G04	Chiffchaff	2015-05-21	13:31:00	32V	575851	6299287
3	G04	Chiffchaff	2015-05-21	15:51:00	32V	575825	6299319
3	G04	Chiffchaff	2015-05-22	08:56:00	32V	575836	6299309
3	G04	Chiffchaff	2015-05-22	11:11:00	32V	575833	6299284
3	G04	Chiffchaff	2015-05-22	13:04:00	32V	575845	6299312
3	G04	Chiffchaff	2015-05-23	08:09:00	32V	575868	6299317
4	G05	Chiffchaff	2015-05-07	08:32:00	32V	575972	6299374
4	G05	Chiffchaff	2015-05-08	10:03:00	32V	575955	6299410
4	G05	Chiffchaff	2015-05-09	10:57:00	32V	575841	6299427
4	G05	Chiffchaff	2015-05-11	09:06:00	32V	575966	6299405
4	G05	Chiffchaff	2015-05-11	14:06:00	32V	575942	6299406
4	G05	Chiffchaff	2015-05-12	10:17:00	32V	575999	6299294
4	G05	Chiffchaff	2015-05-13	11:21:00	32V	575922	6299431
4	G05	Chiffchaff	2015-05-13	13:55:00	32V	575976	6299467
4	G05	Chiffchaff	2015-05-14	13:15:00	32V	575874	6299430
4	G05	Chiffchaff	2015-05-14	16:05:00	32V	575903	6299403
4	G05	Chiffchaff	2015-05-15	10:42:00	32V	576133	6299490
4	G05	Chiffchaff	2015-05-17	08:09:00	32V	575919	6299439
4	G05	Chiffchaff	2015-05-17	13:05:00	32V	575986	6299449
4	G05	Chiffchaff	2015-05-18	07:12:00	32V	575962	6299403
4	G05	Chiffchaff	2015-05-18	09:29:00	32V	576002	6299472
4	G05	Chiffchaff	2015-05-18	12:23:00	32V	576000	6299478
4	G05	Chiffchaff	2015-05-19	08:40:00	32V	575903	6299411
4	G05	Chiffchaff	2015-05-19	15:58:00	32V	575994	6299479
4	G05	Chiffchaff	2015-05-20	08:05:00	32V	575981	6299448
4	G05	Chiffchaff	2015-05-20	09:58:00	32V	575987	6299459
4	G05	Chiffchaff	2015-05-21	08:02:00	32V	575987	6299449
4	G05	Chiffchaff	2015-05-21	10:17:00	32V	576003	6299426
4	G05	Chiffchaff	2015-05-21	13:23:00	32V	576015	6299426
4	G05	Chiffchaff	2015-05-21	15:39:00	32V	575993	6299450
4	G05	Chiffchaff	2015-05-22	08:40:00	32V	576023	6299422
4	G05	Chiffchaff	2015-05-22	12:54:00	32V	575986	6299437
5	G06	Chiffchaff	2015-05-07	09:45:00	32V	575843	6299945
5	G06	Chiffchaff	2015-05-08	14:51:00	32V	575834	6299892
5	G06	Chiffchaff	2015-05-11	12:28:00	32V	575891	6299789
5	G06	Chiffchaff	2015-05-12	11:40:00	32V	575896	6299519
5	G06	Chiffchaff	2015-05-13	10:09:00	32V	575895	6299800
5	G06	Chiffchaff	2015-05-13	12:55:00	32V	575660	6299612
5	G06	Chiffchaff	2015-05-14	08:45:00	32V	575881	6299838
5	G06	Chiffchaff	2015-05-14	11:15:00	32V	575890	6299802
5	G06	Chiffchaff	2015-05-14	14:14:00	32V	575938	6299522
5	G06	Chiffchaff	2015-05-15	09:26:00	32V	575876	6299805
5	G06	Chiffchaff	2015-05-15	14:57:00	32V	575888	6299799
5	G06	Chiffchaff	2015-05-17	07:30:00	32V	575840	6299839
5	G06	Chiffchaff	2015-05-17	10:11:00	32V	575802	6299822
5	G06	Chiffchaff	2015-05-18	08:10:00	32V	575861	6299812
5	G06	Chiffchaff	2015-05-18	10:39:00	32V	575928	6299801
5	G06	Chiffchaff	2015-05-18	13:59:00	32V	575939	6299795
5	G06	Chiffchaff	2015-05-19	07:58:00	32V	575870	6299817
5	G06	Chiffchaff	2015-05-19	11:24:00	32V	575902	6299781
5	G06	Chiffchaff	2015-05-19	14:44:00	32V	575597	6299590
5	G06	Chiffchaff	2015-05-20	09:18:00	32V	575919	6299778
5	G06	Chiffchaff	2015-05-20	11:52:00	32V	575878	6299831
5	G06	Chiffchaff	2015-05-21	09:40:00	32V	575986	6299488
5	G06	Chiffchaff	2015-05-21	11:49:00	32V	575622	6299580
5	G06	Chiffchaff	2015-05-22	09:31:00	32V	575847	6299816
5	G06	Chiffchaff	2015-05-22	12:16:00	32V	575866	6299814
5	G06	Chiffchaff	2015-05-22	14:38:00	32V	575973	6299503
6	G08	Chiffchaff	2015-05-08	12:14:00	32V	575732	6299445
6	G08	Chiffchaff	2015-05-09	09:50:00	32V	575658	6299320
6	G08	Chiffchaff	2015-05-11	10:48:00	32V	575645	6299343
6	G08	Chiffchaff	2015-05-11	15:29:00	32V	575710	6299270
6	G08	Chiffchaff	2015-05-12	08:53:00	32V	575617	6299421
6	G08	Chiffchaff	2015-05-13	08:11:00	32V	575771	6299440
6	G08	Chiffchaff	2015-05-13	11:58:00	32V	575802	6299277
6	G08	Chiffchaff	2015-05-13	14:37:00	32V	575711	6299422
6	G08	Chiffchaff	2015-05-14	09:55:00	32V	575636	6299340
6	G08	Chiffchaff	2015-05-14	12:29:00	32V	575592	6299391
6	G08	Chiffchaff	2015-05-14	15:25:00	32V	575611	6299357
6	G08	Chiffchaff	2015-05-15	11:11:00	32V	575601	6299357
6	G08	Chiffchaff	2015-05-15	16:10:00	32V	575615	6299371
6	G08	Chiffchaff	2015-05-17	08:44:00	32V	575618	6299359
6	G08	Chiffchaff	2015-05-17	13:33:00	32V	575853	6299355
6	G08	Chiffchaff	2015-05-18	07:36:00	32V	575646	6299348
6	G08	Chiffchaff	2015-05-18	10:10:00	32V	575597	6299299
6	G08	Chiffchaff	2015-05-18	12:54:00	32V	575608	6299343
6	G08	Chiffchaff	2015-05-19	09:09:00	32V	575566	6299333
6	G08	Chiffchaff	2015-05-19	12:54:00	32V	575607	6299338
6	G08	Chiffchaff	2015-05-20	08:31:00	32V	575659	6299399
6	G08	Chiffchaff	2015-05-20	10:37:00	32V	575683	6299421
6	G08	Chiffchaff	2015-05-21	10:56:00	32V	575646	6299400
6	G08	Chiffchaff	2015-05-21	13:53:00	32V	575690	6299411
6	G08	Chiffchaff	2015-05-21	16:01:00	32V	575636	6299307
6	G08	Chiffchaff	2015-05-22	09:05:00	32V	575837	6299309
6	G08	Chiffchaff	2015-05-22	10:59:00	32V	575641	6299397
6	G08	Chiffchaff	2015-05-22	13:22:00	32V	575633	6299400
6	G08	Chiffchaff	2015-05-23	08:24:00	32V	575659	6299401
7	G09	Chiffchaff	2015-05-07	11:37:00	32V	575594	6299533
7	G09	Chiffchaff	2015-05-08	12:37:00	32V	575617	6299598
7	G09	Chiffchaff	2015-05-09	08:42:00	32V	575551	6299626
7	G09	Chiffchaff	2015-05-11	11:06:00	32V	575563	6299521
7	G09	Chiffchaff	2015-05-11	16:29:00	32V	575611	6299339
7	G09	Chiffchaff	2015-05-12	08:19:00	32V	575530	6299616
7	G09	Chiffchaff	2015-05-13	09:02:00	32V	575566	6299504
7	G09	Chiffchaff	2015-05-13	12:15:00	32V	575593	6299607
7	G09	Chiffchaff	2015-05-13	15:00:00	32V	575729	6299405
7	G09	Chiffchaff	2015-05-14	09:31:00	32V	575587	6299594
7	G09	Chiffchaff	2015-05-14	12:08:00	32V	575579	6299593
7	G09	Chiffchaff	2015-05-14	14:55:00	32V	575593	6299601
7	G09	Chiffchaff	2015-05-15	09:01:00	32V	575579	6299539
7	G09	Chiffchaff	2015-05-15	14:23:00	32V	575555	6299546
7	G09	Chiffchaff	2015-05-17	09:07:00	32V	575586	6299569
7	G09	Chiffchaff	2015-05-17	12:11:00	32V	575652	6299621
7	G09	Chiffchaff	2015-05-18	09:01:00	32V	575585	6299572
7	G09	Chiffchaff	2015-05-18	11:43:00	32V	575636	6299566
7	G09	Chiffchaff	2015-05-18	13:28:00	32V	575616	6299585
7	G09	Chiffchaff	2015-05-19	13:35:00	32V	575605	6299443
7	G09	Chiffchaff	2015-05-20	08:44:00	32V	575571	6299546
7	G09	Chiffchaff	2015-05-20	11:10:00	32V	575544	6299558
7	G09	Chiffchaff	2015-05-21	08:56:00	32V	575581	6299569
7	G09	Chiffchaff	2015-05-21	11:35:00	32V	575599	6299598
7	G09	Chiffchaff	2015-05-21	15:17:00	32V	575585	6299592
7	G09	Chiffchaff	2015-05-22	10:44:00	32V	575685	6299545
7	G09	Chiffchaff	2015-05-22	13:35:00	32V	575580	6299570
7	G09	Chiffchaff	2015-05-23	08:39:00	32V	575590	6299591
8	14	Willow warbler	2013-05-31	13:30:00	32V	574834	6.3005e+06
8	14	Willow warbler	2013-05-31	14:58:00	32V	574820	6.30058e+06
8	14	Willow warbler	2013-06-01	10:32:00	32V	574788	6.30055e+06
8	14	Willow warbler	2013-06-01	11:30:00	32V	574952	6.30067e+06
8	14	Willow warbler	2013-06-01	12:30:00	32V	574814	6.30057e+06
8	14	Willow warbler	2013-06-02	10:15:00	32V	574795	6.30058e+06
8	14	Willow warbler	2013-06-02	11:41:00	32V	574799	6.3006e+06
8	14	Willow warbler	2013-06-02	15:49:00	32V	574924	6.30058e+06
8	14	Willow warbler	2013-06-02	17:06:00	32V	574835	6.30061e+06
8	14	Willow warbler	2013-06-03	07:07:00	32V	574914	6.30056e+06
8	14	Willow warbler	2013-06-03	08:23:00	32V	574876	6.30058e+06
8	14	Willow warbler	2013-06-03	13:19:00	32V	574806	6.30058e+06
8	14	Willow warbler	2013-06-04	09:09:00	32V	574944	6.3006e+06
8	14	Willow warbler	2013-06-04	10:22:00	32V	574915	6.30062e+06
8	14	Willow warbler	2013-06-04	12:07:00	32V	574759	6.30065e+06
8	14	Willow warbler	2013-06-04	13:16:00	32V	574794	6.30063e+06
8	14	Willow warbler	2013-06-05	15:08:00	32V	574906	6.30061e+06
8	14	Willow warbler	2013-06-05	16:32:00	32V	574898	6.30056e+06
8	14	Willow warbler	2013-06-05	17:46:00	32V	574927	6.30057e+06
8	14	Willow warbler	2013-06-06	07:48:00	32V	574843	6.30058e+06
8	14	Willow warbler	2013-06-06	09:04:00	32V	574914	6.30056e+06
8	14	Willow warbler	2013-06-06	10:44:00	32V	574866	6.30059e+06
8	14	Willow warbler	2013-06-07	05:38:00	32V	574802	6.30057e+06
8	14	Willow warbler	2013-06-07	13:01:00	32V	574804	6.30055e+06
8	14	Willow warbler	2013-06-08	08:58:00	32V	574797	6.30057e+06
9	15	Willow warbler	2013-05-30	14:40:00	32V	575183	6.29939e+06
9	15	Willow warbler	2013-05-31	16:54:00	32V	575206	6.29938e+06
9	15	Willow warbler	2013-05-31	19:19:00	32V	575227	6.29936e+06
9	15	Willow warbler	2013-06-01	09:41:00	32V	575193	6.29935e+06
9	15	Willow warbler	2013-06-01	13:53:00	32V	575228	6.29937e+06
9	15	Willow warbler	2013-06-02	09:40:00	32V	575185	6.29938e+06
9	15	Willow warbler	2013-06-02	10:55:00	32V	575173	6.29937e+06
9	15	Willow warbler	2013-06-02	12:49:00	32V	575209	6.29937e+06
9	15	Willow warbler	2013-06-02	16:32:00	32V	575213	6.29938e+06
9	15	Willow warbler	2013-06-03	07:58:00	32V	575204	6.29937e+06
9	15	Willow warbler	2013-06-03	08:55:00	32V	575197	6.29935e+06
9	15	Willow warbler	2013-06-03	13:45:00	32V	575206	6.29937e+06
9	15	Willow warbler	2013-06-03	14:48:00	32V	575194	6.29938e+06
9	15	Willow warbler	2013-06-04	09:58:00	32V	575207	6.29934e+06
9	15	Willow warbler	2013-06-04	11:04:00	32V	575208	6.29935e+06
9	15	Willow warbler	2013-06-04	12:59:00	32V	575206	6.29938e+06
9	15	Willow warbler	2013-06-04	14:23:00	32V	575226	6.29935e+06
9	15	Willow warbler	2013-06-04	18:03:00	32V	575227	6.29937e+06
9	15	Willow warbler	2013-06-05	15:41:00	32V	575206	6.29936e+06
9	15	Willow warbler	2013-06-05	17:02:00	32V	575218	6.29938e+06
9	15	Willow warbler	2013-06-05	18:44:00	32V	575224	6.29939e+06
9	15	Willow warbler	2013-06-06	08:49:00	32V	575232	6.29938e+06
9	15	Willow warbler	2013-06-06	09:42:00	32V	575213	6.29939e+06
9	15	Willow warbler	2013-06-06	11:33:00	32V	575206	6.29937e+06
9	15	Willow warbler	2013-06-06	14:58:00	32V	575219	6.2994e+06
9	15	Willow warbler	2013-06-06	16:12:00	32V	575236	6.29936e+06
9	15	Willow warbler	2013-06-07	07:24:00	32V	575210	6.29937e+06
9	15	Willow warbler	2013-06-07	11:32:00	32V	575194	6.29945e+06
9	15	Willow warbler	2013-06-07	12:40:00	32V	575209	6.29937e+06
9	15	Willow warbler	2013-06-07	14:18:00	32V	575217	6.29936e+06
9	15	Willow warbler	2013-06-08	15:19:00	32V	575229	6.29938e+06
10	16	Willow warbler	2013-05-30	14:37:00	32V	575146	6.29936e+06
10	16	Willow warbler	2013-05-31	13:06:00	32V	575184	6.29935e+06
10	16	Willow warbler	2013-05-31	16:48:00	32V	575155	6.2993e+06
10	16	Willow warbler	2013-05-31	19:24:00	32V	575165	6.29935e+06
10	16	Willow warbler	2013-06-01	09:36:00	32V	575120	6.29937e+06
10	16	Willow warbler	2013-06-01	13:49:00	32V	575163	6.29943e+06
10	16	Willow warbler	2013-06-01	17:00:00	32V	575154	6.29937e+06
10	16	Willow warbler	2013-06-02	09:44:00	32V	575134	6.29941e+06
10	16	Willow warbler	2013-06-02	11:15:00	32V	575093	6.29962e+06
10	16	Willow warbler	2013-06-02	12:09:00	32V	575127	6.29933e+06
10	16	Willow warbler	2013-06-02	16:48:00	32V	575097	6.29964e+06
10	16	Willow warbler	2013-06-03	07:44:00	32V	575115	6.29933e+06
10	16	Willow warbler	2013-06-03	08:48:00	32V	575132	6.29934e+06
10	16	Willow warbler	2013-06-03	13:42:00	32V	575164	6.29934e+06
10	16	Willow warbler	2013-06-03	14:42:00	32V	575109	6.29937e+06
10	16	Willow warbler	2013-06-04	09:39:00	32V	575123	6.29932e+06
10	16	Willow warbler	2013-06-04	10:53:00	32V	575113	6.29934e+06
10	16	Willow warbler	2013-06-04	12:47:00	32V	575093	6.2993e+06
10	16	Willow warbler	2013-06-04	13:49:00	32V	575133	6.29936e+06
10	16	Willow warbler	2013-06-04	17:12:00	32V	575078	6.29969e+06
10	16	Willow warbler	2013-06-05	16:09:00	32V	575121	6.29936e+06
10	16	Willow warbler	2013-06-05	17:15:00	32V	575171	6.29924e+06
10	16	Willow warbler	2013-06-05	18:38:00	32V	575143	6.29929e+06
10	16	Willow warbler	2013-06-06	08:38:00	32V	575111	6.29934e+06
10	16	Willow warbler	2013-06-06	09:47:00	32V	575139	6.29939e+06
10	16	Willow warbler	2013-06-06	11:27:00	32V	575127	6.29935e+06
10	16	Willow warbler	2013-06-06	14:44:00	32V	575096	6.29935e+06
10	16	Willow warbler	2013-06-06	15:50:00	32V	575141	6.29938e+06
10	16	Willow warbler	2013-06-07	06:18:00	32V	575103	6.29934e+06
10	16	Willow warbler	2013-06-07	07:16:00	32V	575129	6.29928e+06
10	16	Willow warbler	2013-06-07	11:53:00	32V	575133	6.29936e+06
10	16	Willow warbler	2013-06-07	12:49:00	32V	575081	6.29964e+06
10	16	Willow warbler	2013-06-07	14:31:00	32V	575089	6.29964e+06
10	16	Willow warbler	2013-06-08	09:46:00	32V	575098	6.29933e+06
10	16	Willow warbler	2013-06-08	11:19:00	32V	575119	6.29932e+06
10	16	Willow warbler	2013-06-09	08:07:00	32V	575104	6.29934e+06
10	16	Willow warbler	2013-06-09	09:08:00	32V	575139	6.29936e+06
10	16	Willow warbler	2013-06-09	10:14:00	32V	575142	6.29934e+06
10	16	Willow warbler	2013-06-09	12:56:00	32V	575156	6.29934e+06
10	16	Willow warbler	2013-06-09	13:58:00	32V	575140	6.29938e+06
10	16	Willow warbler	2013-06-09	15:08:00	32V	575103	6.29934e+06
10	16	Willow warbler	2013-06-10	06:39:00	32V	575103	6.29937e+06
10	16	Willow warbler	2013-06-10	08:27:00	32V	575139	6.29937e+06
10	16	Willow warbler	2013-06-10	10:13:00	32V	575122	6.29936e+06
10	16	Willow warbler	2013-06-10	11:43:00	32V	575097	6.29934e+06
10	16	Willow warbler	2013-06-10	12:54:00	32V	575102	6.29935e+06
11	17	Willow warbler	2013-05-30	14:29:00	32V	575163	6.29928e+06
11	17	Willow warbler	2013-05-31	13:10:00	32V	575153	6.29933e+06
11	17	Willow warbler	2013-05-31	16:46:00	32V	575169	6.2993e+06
11	17	Willow warbler	2013-05-31	19:30:00	32V	575132	6.29939e+06
11	17	Willow warbler	2013-06-01	09:33:00	32V	575113	6.29935e+06
11	17	Willow warbler	2013-06-01	13:46:00	32V	575124	6.29942e+06
11	17	Willow warbler	2013-06-01	16:59:00	32V	575161	6.29936e+06
11	17	Willow warbler	2013-06-02	09:50:00	32V	575132	6.29931e+06
11	17	Willow warbler	2013-06-02	11:10:00	32V	575142	6.29948e+06
11	17	Willow warbler	2013-06-02	12:43:00	32V	575131	6.29939e+06
11	17	Willow warbler	2013-06-02	16:37:00	32V	575130	6.29933e+06
11	17	Willow warbler	2013-06-03	07:39:00	32V	575130	6.2993e+06
11	17	Willow warbler	2013-06-03	09:00:00	32V	575289	6.29932e+06
11	17	Willow warbler	2013-06-03	13:31:00	32V	575078	6.29966e+06
11	17	Willow warbler	2013-06-03	14:33:00	32V	575083	6.29964e+06
11	17	Willow warbler	2013-06-04	09:28:00	32V	575101	6.29965e+06
11	17	Willow warbler	2013-06-04	10:37:00	32V	575081	6.29965e+06
11	17	Willow warbler	2013-06-04	12:28:00	32V	575161	6.29933e+06
11	17	Willow warbler	2013-06-04	13:35:00	32V	575100	6.29963e+06
11	17	Willow warbler	2013-06-04	17:50:00	32V	575155	6.29931e+06
11	17	Willow warbler	2013-06-05	15:47:00	32V	575219	6.29939e+06
11	17	Willow warbler	2013-06-05	16:53:00	32V	575121	6.2993e+06
11	17	Willow warbler	2013-06-05	18:16:00	32V	575117	6.29928e+06
11	17	Willow warbler	2013-06-06	08:33:00	32V	575118	6.2993e+06
11	17	Willow warbler	2013-06-06	09:30:00	32V	575134	6.29929e+06
11	17	Willow warbler	2013-06-06	11:19:00	32V	575141	6.29928e+06
11	17	Willow warbler	2013-06-06	15:06:00	32V	575152	6.29966e+06
11	17	Willow warbler	2013-06-06	16:20:00	32V	575133	6.29965e+06
11	17	Willow warbler	2013-06-07	06:10:00	32V	575107	6.29926e+06
11	17	Willow warbler	2013-06-07	12:35:00	32V	575187	6.2994e+06
11	17	Willow warbler	2013-06-07	14:12:00	32V	575120	6.29934e+06
11	17	Willow warbler	2013-06-08	10:37:00	32V	575158	6.29929e+06
11	17	Willow warbler	2013-06-09	12:52:00	32V	575144	6.2993e+06
12	18	Willow warbler	2013-05-30	14:23:00	32V	575198	6.29931e+06
12	18	Willow warbler	2013-05-31	13:13:00	32V	575186	6.29933e+06
12	18	Willow warbler	2013-05-31	16:41:00	32V	575231	6.29927e+06
12	18	Willow warbler	2013-05-31	19:15:00	32V	575234	6.29931e+06
12	18	Willow warbler	2013-06-01	09:27:00	32V	575210	6.29925e+06
12	18	Willow warbler	2013-06-01	13:35:00	32V	575216	6.29925e+06
12	18	Willow warbler	2013-06-01	16:45:00	32V	575214	6.29928e+06
12	18	Willow warbler	2013-06-02	09:31:00	32V	575207	6.29926e+06
12	18	Willow warbler	2013-06-02	11:04:00	32V	575269	6.29942e+06
12	18	Willow warbler	2013-06-02	12:34:00	32V	575245	6.29929e+06
12	18	Willow warbler	2013-06-02	16:26:00	32V	575298	6.29933e+06
12	18	Willow warbler	2013-06-03	07:29:00	32V	575279	6.29939e+06
12	18	Willow warbler	2013-06-03	08:42:00	32V	575287	6.29926e+06
12	18	Willow warbler	2013-06-03	13:50:00	32V	575253	6.29929e+06
12	18	Willow warbler	2013-06-03	14:54:00	32V	575256	6.29928e+06
12	18	Willow warbler	2013-06-04	09:51:00	32V	575209	6.29928e+06
12	18	Willow warbler	2013-06-04	10:59:00	32V	575266	6.29927e+06
12	18	Willow warbler	2013-06-04	12:41:00	32V	575233	6.29925e+06
12	18	Willow warbler	2013-06-04	13:59:00	32V	575285	6.29927e+06
12	18	Willow warbler	2013-06-05	16:06:00	32V	575206	6.2994e+06
12	18	Willow warbler	2013-06-05	17:08:00	32V	575242	6.2993e+06
12	18	Willow warbler	2013-06-05	18:24:00	32V	575239	6.29927e+06
12	18	Willow warbler	2013-06-06	08:26:00	32V	575178	6.29924e+06
12	18	Willow warbler	2013-06-06	09:37:00	32V	575279	6.29927e+06
12	18	Willow warbler	2013-06-06	11:13:00	32V	575277	6.29927e+06
12	18	Willow warbler	2013-06-06	14:52:00	32V	575279	6.29927e+06
12	18	Willow warbler	2013-06-06	15:56:00	32V	575264	6.29929e+06
12	18	Willow warbler	2013-06-07	06:04:00	32V	575275	6.29926e+06
12	18	Willow warbler	2013-06-07	07:09:00	32V	575250	6.2993e+06
12	18	Willow warbler	2013-06-07	11:24:00	32V	575250	6.29928e+06
12	18	Willow warbler	2013-06-07	12:27:00	32V	575255	6.2993e+06
12	18	Willow warbler	2013-06-07	14:05:00	32V	575210	6.29926e+06
12	18	Willow warbler	2013-06-08	14:34:00	32V	575277	6.29927e+06
12	18	Willow warbler	2013-06-09	07:57:00	32V	575236	6.29927e+06
12	18	Willow warbler	2013-06-09	09:00:00	32V	575180	6.29927e+06
12	18	Willow warbler	2013-06-09	10:06:00	32V	575237	6.2993e+06
12	18	Willow warbler	2013-06-09	12:46:00	32V	575274	6.29928e+06
12	18	Willow warbler	2013-06-09	13:50:00	32V	575256	6.29927e+06
12	18	Willow warbler	2013-06-09	15:22:00	32V	575265	6.29927e+06
12	18	Willow warbler	2013-06-10	08:40:00	32V	575287	6.29927e+06
12	18	Willow warbler	2013-06-10	10:05:00	32V	575247	6.29928e+06
12	18	Willow warbler	2013-06-10	11:37:00	32V	575258	6.29933e+06
12	18	Willow warbler	2013-06-10	12:42:00	32V	575259	6.29928e+06
13	19	Willow warbler	2013-05-30	09:24:00	32V	575167	6.29919e+06
13	19	Willow warbler	2013-05-31	12:56:00	32V	575139	6.29938e+06
13	19	Willow warbler	2013-05-31	16:36:00	32V	575199	6.29928e+06
13	19	Willow warbler	2013-06-01	09:21:00	32V	575182	6.29921e+06
13	19	Willow warbler	2013-06-01	13:31:00	32V	575172	6.29923e+06
13	19	Willow warbler	2013-06-01	16:41:00	32V	575159	6.29927e+06
13	19	Willow warbler	2013-06-02	09:26:00	32V	575150	6.29919e+06
13	19	Willow warbler	2013-06-02	11:04:00	32V	575240	6.29945e+06
13	19	Willow warbler	2013-06-02	12:52:00	32V	575202	6.29943e+06
13	19	Willow warbler	2013-06-02	16:19:00	32V	575182	6.29921e+06
13	19	Willow warbler	2013-06-03	08:37:00	32V	575208	6.29917e+06
13	19	Willow warbler	2013-06-03	13:58:00	32V	575141	6.29925e+06
13	19	Willow warbler	2013-06-03	15:03:00	32V	575165	6.29943e+06
13	19	Willow warbler	2013-06-04	09:45:00	32V	575124	6.29925e+06
13	19	Willow warbler	2013-06-04	10:45:00	32V	575132	6.29923e+06
13	19	Willow warbler	2013-06-04	12:33:00	32V	575176	6.29923e+06
13	19	Willow warbler	2013-06-04	18:11:00	32V	575149	6.29917e+06
13	19	Willow warbler	2013-06-05	16:18:00	32V	575169	6.29931e+06
13	19	Willow warbler	2013-06-05	17:21:00	32V	575199	6.29919e+06
13	19	Willow warbler	2013-06-05	18:31:00	32V	575186	6.29918e+06
13	19	Willow warbler	2013-06-06	08:16:00	32V	575205	6.29926e+06
13	19	Willow warbler	2013-06-06	09:23:00	32V	575176	6.29921e+06
13	19	Willow warbler	2013-06-06	11:07:00	32V	575170	6.29919e+06
13	19	Willow warbler	2013-06-06	14:39:00	32V	575135	6.29935e+06
13	19	Willow warbler	2013-06-06	16:03:00	32V	575137	6.29924e+06
13	19	Willow warbler	2013-06-07	05:56:00	32V	575126	6.29923e+06
13	19	Willow warbler	2013-06-07	07:00:00	32V	575158	6.29919e+06
13	19	Willow warbler	2013-06-07	11:17:00	32V	575171	6.29919e+06
13	19	Willow warbler	2013-06-07	12:18:00	32V	575143	6.2992e+06
13	19	Willow warbler	2013-06-07	13:59:00	32V	575136	6.29924e+06
13	19	Willow warbler	2013-06-08	09:16:00	32V	575161	6.2992e+06
13	19	Willow warbler	2013-06-08	11:51:00	32V	575137	6.29921e+06
13	19	Willow warbler	2013-06-08	15:30:00	32V	575185	6.29921e+06
13	19	Willow warbler	2013-06-09	07:45:00	32V	575174	6.29922e+06
13	19	Willow warbler	2013-06-09	08:51:00	32V	575180	6.29925e+06
13	19	Willow warbler	2013-06-09	09:57:00	32V	575170	6.29921e+06
13	19	Willow warbler	2013-06-09	12:41:00	32V	575166	6.2992e+06
13	19	Willow warbler	2013-06-09	13:45:00	32V	575172	6.29919e+06
13	19	Willow warbler	2013-06-10	06:26:00	32V	575169	6.29923e+06
13	19	Willow warbler	2013-06-10	08:35:00	32V	575192	6.29921e+06
13	19	Willow warbler	2013-06-10	10:00:00	32V	575172	6.29918e+06
13	19	Willow warbler	2013-06-10	11:31:00	32V	575183	6.2992e+06
13	19	Willow warbler	2013-06-10	12:48:00	32V	575179	6.29921e+06
14	42	Willow warbler	2013-05-16	11:53:00	32V	574291	6.30118e+06
14	42	Willow warbler	2013-05-16	16:35:00	32V	574212	6.30111e+06
14	42	Willow warbler	2013-05-17	08:44:00	32V	574224	6.30109e+06
14	42	Willow warbler	2013-05-17	12:28:00	32V	574220	6.3011e+06
14	42	Willow warbler	2013-05-17	19:32:00	32V	574122	6.30113e+06
14	42	Willow warbler	2013-05-18	08:39:00	32V	574176	6.30105e+06
14	42	Willow warbler	2013-05-18	14:42:00	32V	574195	6.30112e+06
14	42	Willow warbler	2013-05-18	16:12:00	32V	574243	6.30105e+06
14	42	Willow warbler	2013-05-18	20:52:00	32V	574254	6.30111e+06
14	42	Willow warbler	2013-05-19	06:10:00	32V	574224	6.30109e+06
14	42	Willow warbler	2013-05-19	10:39:00	32V	574217	6.30109e+06
14	42	Willow warbler	2013-05-19	13:12:00	32V	574166	6.30109e+06
14	42	Willow warbler	2013-05-20	15:44:00	32V	574297	6.30109e+06
14	42	Willow warbler	2013-05-20	18:38:00	32V	574214	6.30111e+06
14	42	Willow warbler	2013-05-21	06:28:00	32V	574298	6.30105e+06
14	42	Willow warbler	2013-05-21	13:03:00	32V	574223	6.3011e+06
14	42	Willow warbler	2013-05-21	17:28:00	32V	574091	6.30111e+06
14	42	Willow warbler	2013-05-21	19:44:00	32V	574225	6.30109e+06
14	42	Willow warbler	2013-05-22	06:46:00	32V	574225	6.3011e+06
14	42	Willow warbler	2013-05-22	11:37:00	32V	574218	6.30109e+06
14	42	Willow warbler	2013-05-22	16:58:00	32V	574238	6.30113e+06
14	42	Willow warbler	2013-05-23	06:10:00	32V	574176	6.30111e+06
14	42	Willow warbler	2013-05-23	11:16:00	32V	574202	6.3011e+06
14	42	Willow warbler	2013-05-23	14:18:00	32V	574246	6.30105e+06
14	42	Willow warbler	2013-05-23	17:19:00	32V	574174	6.30117e+06
14	42	Willow warbler	2013-05-23	20:31:00	32V	574309	6.30108e+06
14	42	Willow warbler	2013-05-24	05:45:00	32V	574344	6.30091e+06
14	42	Willow warbler	2013-05-24	09:19:00	32V	574180	6.30113e+06
14	42	Willow warbler	2013-05-29	17:07:00	32V	574181	6.30112e+06
14	42	Willow warbler	2013-05-30	12:00:00	32V	574211	6.3011e+06
14	42	Willow warbler	2013-05-30	15:52:00	32V	574186	6.3011e+06
14	42	Willow warbler	2013-05-31	14:24:00	32V	574213	6.30109e+06
14	42	Willow warbler	2013-06-01	10:43:00	32V	574248	6.30111e+06
14	42	Willow warbler	2013-06-01	12:19:00	32V	574192	6.30113e+06
15	43	Willow warbler	2013-05-16	12:15:00	32V	574287	6.30142e+06
15	43	Willow warbler	2013-05-17	08:32:00	32V	574311	6.30142e+06
15	43	Willow warbler	2013-05-17	12:04:00	32V	574310	6.3014e+06
15	43	Willow warbler	2013-05-17	15:13:00	32V	574280	6.30142e+06
15	43	Willow warbler	2013-05-17	19:19:00	32V	574309	6.30143e+06
15	43	Willow warbler	2013-05-18	20:39:00	32V	574373	6.3015e+06
15	43	Willow warbler	2013-05-19	06:36:00	32V	574409	6.30157e+06
15	43	Willow warbler	2013-05-19	10:22:00	32V	574410	6.30158e+06
15	43	Willow warbler	2013-05-19	13:38:00	32V	574312	6.30165e+06
15	43	Willow warbler	2013-05-20	15:15:00	32V	574414	6.30158e+06
15	43	Willow warbler	2013-05-20	18:13:00	32V	574412	6.30156e+06
15	43	Willow warbler	2013-05-21	17:16:00	32V	574352	6.30151e+06
15	43	Willow warbler	2013-05-21	19:30:00	32V	574354	6.30153e+06
15	43	Willow warbler	2013-05-22	11:24:00	32V	574337	6.30152e+06
15	43	Willow warbler	2013-05-22	16:43:00	32V	574359	6.30152e+06
15	43	Willow warbler	2013-05-22	20:00:00	32V	574317	6.30151e+06
15	43	Willow warbler	2013-05-23	06:45:00	32V	574313	6.30149e+06
15	43	Willow warbler	2013-05-23	10:59:00	32V	574324	6.30152e+06
15	43	Willow warbler	2013-05-23	13:59:00	32V	574323	6.30152e+06
15	43	Willow warbler	2013-05-23	17:04:00	32V	574328	6.3015e+06
15	43	Willow warbler	2013-05-24	06:09:00	32V	574331	6.30151e+06
15	43	Willow warbler	2013-05-24	09:39:00	32V	574342	6.30152e+06
16	45	Willow warbler	2013-05-16	10:53:00	32V	574221	6.30091e+06
16	45	Willow warbler	2013-05-16	16:57:00	32V	574243	6.30091e+06
16	45	Willow warbler	2013-05-17	08:57:00	32V	574239	6.30093e+06
16	45	Willow warbler	2013-05-17	11:32:00	32V	574255	6.30097e+06
16	45	Willow warbler	2013-05-17	15:41:00	32V	574249	6.30095e+06
16	45	Willow warbler	2013-05-17	19:43:00	32V	574253	6.30099e+06
16	45	Willow warbler	2013-05-18	08:28:00	32V	574355	6.301e+06
16	45	Willow warbler	2013-05-18	14:33:00	32V	574250	6.30092e+06
16	45	Willow warbler	2013-05-18	16:06:00	32V	574299	6.30105e+06
16	45	Willow warbler	2013-05-18	18:12:00	32V	574227	6.30094e+06
16	45	Willow warbler	2013-05-19	05:59:00	32V	574322	6.3009e+06
16	45	Willow warbler	2013-05-19	10:46:00	32V	574256	6.30096e+06
16	45	Willow warbler	2013-05-19	13:02:00	32V	574338	6.30096e+06
16	45	Willow warbler	2013-05-20	18:43:00	32V	574244	6.30106e+06
16	45	Willow warbler	2013-05-21	06:37:00	32V	574235	6.30095e+06
16	45	Willow warbler	2013-05-21	13:13:00	32V	574269	6.30094e+06
16	45	Willow warbler	2013-05-21	17:38:00	32V	574319	6.30094e+06
16	45	Willow warbler	2013-05-21	19:53:00	32V	574287	6.30088e+06
16	45	Willow warbler	2013-05-22	07:02:00	32V	574273	6.30086e+06
16	45	Willow warbler	2013-05-22	11:54:00	32V	574327	6.30091e+06
16	45	Willow warbler	2013-05-22	20:16:00	32V	574263	6.30091e+06
16	45	Willow warbler	2013-05-23	06:01:00	32V	574317	6.30098e+06
16	45	Willow warbler	2013-05-23	11:26:00	32V	574328	6.3011e+06
16	45	Willow warbler	2013-05-23	14:29:00	32V	574308	6.30092e+06
16	45	Willow warbler	2013-05-23	17:45:00	32V	574322	6.30093e+06
16	45	Willow warbler	2013-05-23	20:39:00	32V	574316	6.301e+06
16	45	Willow warbler	2013-05-24	05:31:00	32V	574176	6.30088e+06
16	45	Willow warbler	2013-05-24	09:10:00	32V	574323	6.30093e+06
16	45	Willow warbler	2013-05-29	17:27:00	32V	574312	6.3009e+06
16	45	Willow warbler	2013-05-30	12:19:00	32V	574298	6.30095e+06
16	45	Willow warbler	2013-05-30	15:59:00	32V	574265	6.30092e+06
17	46	Willow warbler	2013-05-16	10:18:00	32V	574267	6.30088e+06
17	46	Willow warbler	2013-05-16	17:10:00	32V	574249	6.30086e+06
17	46	Willow warbler	2013-05-17	09:08:00	32V	574288	6.30086e+06
17	46	Willow warbler	2013-05-17	11:21:00	32V	574261	6.30085e+06
17	46	Willow warbler	2013-05-17	15:53:00	32V	574310	6.30082e+06
17	46	Willow warbler	2013-05-17	19:57:00	32V	574239	6.30085e+06
17	46	Willow warbler	2013-05-18	08:16:00	32V	574262	6.30091e+06
17	46	Willow warbler	2013-05-18	14:24:00	32V	574280	6.30087e+06
17	46	Willow warbler	2013-05-18	15:54:00	32V	574329	6.30089e+06
17	46	Willow warbler	2013-05-18	18:04:00	32V	574325	6.30083e+06
17	46	Willow warbler	2013-05-19	05:48:00	32V	574252	6.30111e+06
17	46	Willow warbler	2013-05-19	10:55:00	32V	574309	6.3009e+06
17	46	Willow warbler	2013-05-19	12:55:00	32V	574275	6.30093e+06
17	46	Willow warbler	2013-05-20	15:57:00	32V	574297	6.30109e+06
17	46	Willow warbler	2013-05-20	18:54:00	32V	574265	6.30088e+06
17	46	Willow warbler	2013-05-21	13:26:00	32V	574245	6.30087e+06
17	46	Willow warbler	2013-05-21	17:46:00	32V	574224	6.30087e+06
17	46	Willow warbler	2013-05-21	20:01:00	32V	574210	6.30092e+06
17	46	Willow warbler	2013-05-22	07:10:00	32V	574234	6.30094e+06
17	46	Willow warbler	2013-05-22	12:05:00	32V	574167	6.3009e+06
17	46	Willow warbler	2013-05-22	17:14:00	32V	574250	6.30091e+06
17	46	Willow warbler	2013-05-23	05:49:00	32V	574236	6.30086e+06
17	46	Willow warbler	2013-05-23	11:34:00	32V	574273	6.30087e+06
17	46	Willow warbler	2013-05-23	14:36:00	32V	574259	6.30089e+06
17	46	Willow warbler	2013-05-23	17:37:00	32V	574173	6.30097e+06
17	46	Willow warbler	2013-05-23	20:50:00	32V	574188	6.30089e+06
18	48	Willow warbler	2013-05-16	13:42:00	32V	574875	6.3006e+06
18	48	Willow warbler	2013-05-17	07:29:00	32V	574957	6.30068e+06
18	48	Willow warbler	2013-05-17	11:02:00	32V	574984	6.30071e+06
18	48	Willow warbler	2013-05-17	18:28:00	32V	575011	6.30067e+06
18	48	Willow warbler	2013-05-18	07:03:00	32V	575019	6.3007e+06
18	48	Willow warbler	2013-05-18	09:01:00	32V	574979	6.30069e+06
18	48	Willow warbler	2013-05-18	11:47:00	32V	575041	6.30068e+06
18	48	Willow warbler	2013-05-18	16:44:00	32V	575050	6.30068e+06
18	48	Willow warbler	2013-05-19	07:21:00	32V	575009	6.30073e+06
18	48	Willow warbler	2013-05-19	08:48:00	32V	575010	6.30073e+06
18	48	Willow warbler	2013-05-19	14:03:00	32V	575049	6.30068e+06
18	48	Willow warbler	2013-05-19	15:27:00	32V	575047	6.3007e+06
18	48	Willow warbler	2013-05-21	07:00:00	32V	574968	6.30067e+06
18	48	Willow warbler	2013-05-21	08:05:00	32V	575008	6.3007e+06
18	48	Willow warbler	2013-05-21	13:57:00	32V	575007	6.30073e+06
18	48	Willow warbler	2013-05-21	15:09:00	32V	575015	6.30072e+06
18	48	Willow warbler	2013-05-22	08:16:00	32V	575061	6.3006e+06
18	48	Willow warbler	2013-05-22	12:48:00	32V	574909	6.30058e+06
18	48	Willow warbler	2013-05-22	18:22:00	32V	574916	6.30062e+06
18	48	Willow warbler	2013-05-23	07:24:00	32V	574961	6.30068e+06
18	48	Willow warbler	2013-05-23	08:22:00	32V	575016	6.30067e+06
18	48	Willow warbler	2013-05-23	09:35:00	32V	574920	6.30077e+06
18	48	Willow warbler	2013-05-23	19:39:00	32V	574967	6.30069e+06
18	48	Willow warbler	2013-05-24	07:23:00	32V	574995	6.30069e+06
18	48	Willow warbler	2013-05-24	08:40:00	32V	574956	6.30066e+06
18	48	Willow warbler	2013-05-29	17:44:00	32V	574943	6.30066e+06
18	48	Willow warbler	2013-05-30	15:08:00	32V	574939	6.30066e+06
18	48	Willow warbler	2013-05-30	16:28:00	32V	574975	6.30069e+06
18	48	Willow warbler	2013-05-31	14:13:00	32V	574966	6.30065e+06
18	48	Willow warbler	2013-05-31	15:23:00	32V	574952	6.30069e+06
18	48	Willow warbler	2013-05-31	16:14:00	32V	574820	6.30038e+06
18	48	Willow warbler	2013-06-01	10:23:00	32V	574962	6.30066e+06
18	48	Willow warbler	2013-06-01	11:18:00	32V	574952	6.30067e+06
19	L02	Willow warbler	2015-05-07	08:48:00	32V	575976	6299377
19	L02	Willow warbler	2015-05-08	09:23:00	32V	575975	6299573
19	L02	Willow warbler	2015-05-09	11:35:00	32V	576051	6299489
19	L02	Willow warbler	2015-05-11	08:45:00	32V	575970	6299495
19	L02	Willow warbler	2015-05-12	10:34:00	32V	575897	6299522
19	L02	Willow warbler	2015-05-13	07:15:00	32V	575967	6299524
19	L02	Willow warbler	2015-05-13	11:02:00	32V	575958	6299492
19	L02	Willow warbler	2015-05-14	10:41:00	32V	575970	6299530
19	L02	Willow warbler	2015-05-14	13:24:00	32V	575882	6299435
19	L02	Willow warbler	2015-05-14	16:15:00	32V	575909	6299420
19	L02	Willow warbler	2015-05-17	07:58:00	32V	575954	6299513
19	L02	Willow warbler	2015-05-18	07:06:00	32V	575965	6299510
19	L02	Willow warbler	2015-05-18	09:20:00	32V	575989	6299460
19	L02	Willow warbler	2015-05-19	08:30:00	32V	575969	6299504
19	L02	Willow warbler	2015-05-19	15:54:00	32V	575995	6299478
19	L02	Willow warbler	2015-05-20	07:56:00	32V	575975	6299500
19	L02	Willow warbler	2015-05-20	09:47:00	32V	575969	6299499
19	L02	Willow warbler	2015-05-20	16:12:00	32V	575970	6299498
19	L02	Willow warbler	2015-05-21	07:50:00	32V	575969	6299555
19	L02	Willow warbler	2015-05-21	09:21:00	32V	575985	6299489
19	L02	Willow warbler	2015-05-21	13:15:00	32V	575966	6299488
19	L02	Willow warbler	2015-05-22	08:30:00	32V	576102	6299480
19	L02	Willow warbler	2015-05-22	11:23:00	32V	575829	6299281
19	L02	Willow warbler	2015-05-22	12:47:00	32V	575971	6299501
19	L02	Willow warbler	2015-05-22	14:23:00	32V	575973	6299504
19	L02	Willow warbler	2015-05-23	07:54:00	32V	575970	6299514
19	L02	Willow warbler	2015-05-23	09:31:00	32V	576001	6299467
20	L10	Willow warbler	2015-05-08	11:13:00	32V	575707	6299277
20	L10	Willow warbler	2015-05-09	10:09:00	32V	575704	6299273
20	L10	Willow warbler	2015-05-11	10:12:00	32V	575731	6299288
20	L10	Willow warbler	2015-05-11	14:34:00	32V	575932	6299410
20	L10	Willow warbler	2015-05-12	09:27:00	32V	575723	6299313
20	L10	Willow warbler	2015-05-13	08:20:00	32V	575735	6299325
20	L10	Willow warbler	2015-05-13	11:52:00	32V	575806	6299299
20	L10	Willow warbler	2015-05-13	13:38:00	32V	575720	6299312
20	L10	Willow warbler	2015-05-14	10:05:00	32V	575704	6299277
20	L10	Willow warbler	2015-05-14	12:42:00	32V	575710	6299263
20	L10	Willow warbler	2015-05-17	14:31:00	32V	575617	6299410
21	a01	Wood warbler	2014-05-22	12:00:11	33U	334039	6209862
21	a01	Wood warbler	2014-05-22	15:30:07	33U	334022	6209902
21	a01	Wood warbler	2014-05-22	16:48:08	33U	334114	6209843
21	a01	Wood warbler	2014-05-23	10:18:00	33U	334023	6209842
21	a01	Wood warbler	2014-05-23	11:18:41	33U	334034	6209856
21	a01	Wood warbler	2014-05-24	09:44:54	33U	334029	6209842
21	a01	Wood warbler	2014-05-24	14:38:57	33U	334033	6209837
21	a01	Wood warbler	2014-05-25	16:54:00	33U	334273	6210197
21	a01	Wood warbler	2014-05-25	18:00:52	33U	333948	6209839
21	a01	Wood warbler	2014-05-26	12:30:19	33U	334024	6209872
21	a01	Wood warbler	2014-05-26	13:31:24	33U	334038	6209869
21	a01	Wood warbler	2014-05-27	12:44:24	33U	334040	6209852
21	a01	Wood warbler	2014-05-27	13:53:59	33U	334018	6209848
21	a01	Wood warbler	2014-05-28	14:07:00	33U	334261	6210148
21	a01	Wood warbler	2014-05-28	15:08:44	33U	334217	6210122
21	a01	Wood warbler	2014-05-29	07:54:46	33U	334174	6210158
21	a01	Wood warbler	2014-05-29	09:04:25	33U	334176	6210174
21	a01	Wood warbler	2014-05-29	14:36:31	33U	334187	6210148
21	a01	Wood warbler	2014-05-29	15:53:38	33U	334198	6210133
21	a01	Wood warbler	2014-05-30	07:13:55	33U	334205	6210134
21	a01	Wood warbler	2014-05-30	08:14:26	33U	334151	6210181
22	a02	Wood warbler	2014-05-22	12:24:18	33U	334032	6210266
22	a02	Wood warbler	2014-05-22	14:56:45	33U	334051	6210233
22	a02	Wood warbler	2014-05-22	16:26:01	33U	334326	6210321
22	a02	Wood warbler	2014-05-23	10:36:22	33U	334293	6210252
22	a02	Wood warbler	2014-05-23	11:37:25	33U	334033	6210237
22	a02	Wood warbler	2014-05-24	09:26:30	33U	334088	6210227
22	a02	Wood warbler	2014-05-24	14:24:00	33U	334335	6210318
22	a02	Wood warbler	2014-05-25	16:35:31	33U	334339	6210300
22	a02	Wood warbler	2014-05-25	17:36:39	33U	334185	6210332
22	a02	Wood warbler	2014-05-26	12:56:26	33U	334372	6210073
22	a02	Wood warbler	2014-05-26	13:56:19	33U	334324	6210268
22	a02	Wood warbler	2014-05-27	12:32:32	33U	334285	6210197
22	a02	Wood warbler	2014-05-27	13:35:01	33U	334264	6210163
22	a02	Wood warbler	2014-05-28	14:04:20	33U	334268	6210197
22	a02	Wood warbler	2014-05-28	15:04:39	33U	334258	6210178
22	a02	Wood warbler	2014-05-29	07:46:14	33U	334260	6210199
22	a02	Wood warbler	2014-05-29	08:51:49	33U	334247	6210184
22	a02	Wood warbler	2014-05-29	14:48:39	33U	334254	6210138
22	a02	Wood warbler	2014-05-29	15:48:58	33U	334273	6210184
22	a02	Wood warbler	2014-05-30	07:25:06	33U	334399	6210118
22	a02	Wood warbler	2014-05-30	08:30:45	33U	334356	6210101
22	a02	Wood warbler	2014-06-01	14:34:00	33U	334260	6210213
22	a02	Wood warbler	2014-06-01	15:52:00	33U	334247	6210203
22	a02	Wood warbler	2014-06-02	08:17:00	33U	334265	6210160
22	a02	Wood warbler	2014-06-02	12:56:00	33U	334258	6210197
22	a02	Wood warbler	2014-06-02	15:06:00	33U	334265	6210180
22	a02	Wood warbler	2014-06-03	09:14:00	33U	334266	6210147
22	a02	Wood warbler	2014-06-03	11:05:00	33U	334346	6210286
22	a02	Wood warbler	2014-06-04	07:31:00	33U	334334	6210260
22	a02	Wood warbler	2014-06-04	10:25:00	33U	334366	6210275
22	a02	Wood warbler	2014-06-04	11:43:00	33U	334413	6210334
22	a02	Wood warbler	2014-06-07	10:54:00	33U	334355	6210301
22	a02	Wood warbler	2014-06-07	12:03:00	33U	334359	6210290
22	a02	Wood warbler	2014-06-07	13:21:00	33U	334348	6210342
22	a02	Wood warbler	2014-06-07	14:25:00	33U	334388	6210400
22	a02	Wood warbler	2014-06-10	07:45:00	33U	334367	6210298
22	a02	Wood warbler	2014-06-10	08:50:00	33U	334436	6210335
22	a02	Wood warbler	2014-06-10	10:13:00	33U	334375	6210277
22	a02	Wood warbler	2014-06-10	11:16:00	33U	334336	6210201
22	a02	Wood warbler	2014-06-10	12:20:00	33U	334372	6210259
22	a02	Wood warbler	2014-06-13	14:16:00	33U	334333	6210237
22	a02	Wood warbler	2014-06-14	12:53:00	33U	334288	6210241
22	a02	Wood warbler	2014-06-14	13:53:00	33U	334423	6210290
22	a02	Wood warbler	2014-06-14	14:55:00	33U	334354	6210288
22	a02	Wood warbler	2014-06-16	10:56:00	33U	334409	6210327
22	a02	Wood warbler	2014-06-16	11:59:00	33U	334370	6210335
22	a02	Wood warbler	2014-06-16	13:17:00	33U	334362	6210333
22	a02	Wood warbler	2014-06-16	14:24:00	33U	334371	6210304
22	a02	Wood warbler	2014-06-18	10:49:00	33U	334365	6210134
22	a02	Wood warbler	2014-06-18	11:49:00	33U	334321	6210115
22	a02	Wood warbler	2014-06-18	12:58:00	33U	334394	6210090
23	a03	Wood warbler	2014-05-22	14:22:03	33U	334231	6214202
23	a03	Wood warbler	2014-05-22	17:18:01	33U	334243	6214240
23	a03	Wood warbler	2014-05-23	09:39:52	33U	334199	6214085
23	a03	Wood warbler	2014-05-23	11:51:36	33U	334225	6214084
23	a03	Wood warbler	2014-05-23	13:27:24	33U	334264	6214163
23	a03	Wood warbler	2014-05-23	15:47:34	33U	334203	6214197
23	a03	Wood warbler	2014-05-24	10:54:11	33U	334211	6214184
23	a03	Wood warbler	2014-05-24	13:35:08	33U	334210	6214093
23	a03	Wood warbler	2014-05-25	13:50:15	33U	334217	6214193
23	a03	Wood warbler	2014-05-25	14:50:25	33U	334210	6214105
23	a03	Wood warbler	2014-05-25	18:34:32	33U	334206	6214110
23	a03	Wood warbler	2014-05-27	10:24:00	33U	334206	6214127
23	a03	Wood warbler	2014-05-27	11:44:40	33U	334178	6214438
23	a03	Wood warbler	2014-05-28	12:35:59	33U	334248	6214404
23	a03	Wood warbler	2014-05-28	13:38:54	33U	334236	6214321
23	a03	Wood warbler	2014-05-29	11:21:33	33U	334194	6214365
23	a03	Wood warbler	2014-05-29	12:37:06	33U	334199	6214363
23	a03	Wood warbler	2014-05-29	13:38:02	33U	334206	6214372
23	a03	Wood warbler	2014-05-30	09:45:57	33U	334211	6214384
23	a03	Wood warbler	2014-05-30	11:12:18	33U	334206	6214373
23	a03	Wood warbler	2014-05-30	12:31:47	33U	334214	6214382
23	a03	Wood warbler	2014-06-01	13:06:00	33U	334082	6214187
23	a03	Wood warbler	2014-06-02	16:01:00	33U	334238	6214291
23	a03	Wood warbler	2014-06-03	14:54:00	33U	334264	6214225
23	a03	Wood warbler	2014-06-04	14:02:00	33U	334187	6214090
23	a03	Wood warbler	2014-06-04	15:44:00	33U	334212	6214271
23	a03	Wood warbler	2014-06-05		33U	334207	6214092
23	a03	Wood warbler	2014-06-06		33U	334227	6214204
23	a03	Wood warbler	2014-06-06		33U	334228	6214196
23	a03	Wood warbler	2014-06-07		33U	334202	6214016
23	a03	Wood warbler	2014-06-07		33U	334203	6214018
23	a03	Wood warbler	2014-06-07		33U	334190	6214011
23	a03	Wood warbler	2014-06-08		33U	334214	6214066
23	a03	Wood warbler	2014-06-08		33U	334208	6214091
23	a03	Wood warbler	2014-06-08		33U	334222	6214075
23	a03	Wood warbler	2014-06-08		33U	334210	6214081
23	a03	Wood warbler	2014-06-09		33U	334242	6214076
23	a03	Wood warbler	2014-06-13	06:44:00	33U	334212	6214187
23	a03	Wood warbler	2014-06-19	09:38:00	33U	334280	6214125
24	a04	Wood warbler	2014-05-24	11:43:05	33U	332707	6212667
24	a04	Wood warbler	2014-05-24	13:15:49	33U	332766	6212663
24	a04	Wood warbler	2014-05-25	12:50:02	33U	332700	6212653
24	a04	Wood warbler	2014-05-25	15:44:01	33U	332631	6212605
24	a04	Wood warbler	2014-05-25	19:14:31	33U	332721	6212630
24	a04	Wood warbler	2014-05-26	15:21:18	33U	332863	6212601
24	a04	Wood warbler	2014-05-26	16:38:36	33U	332837	6212562
24	a04	Wood warbler	2014-05-26	17:52:27	33U	332841	6212530
24	a04	Wood warbler	2014-05-27	08:40:18	33U	332714	6212645
24	a04	Wood warbler	2014-05-27	09:40:36	33U	332693	6212632
24	a04	Wood warbler	2014-05-28	10:41:44	33U	332817	6212600
24	a04	Wood warbler	2014-05-28	11:48:42	33U	332812	6212567
24	a04	Wood warbler	2014-05-29	09:47:49	33U	332711	6212652
24	a04	Wood warbler	2014-05-29	10:54:53	33U	332715	6212639
24	a04	Wood warbler	2014-06-01	10:04:00	33U	332822	6212515
24	a04	Wood warbler	2014-06-01	11:07:00	33U	332825	6212555
24	a04	Wood warbler	2014-06-04	14:34:00	33U	332846	6212542
24	a04	Wood warbler	2014-06-07	08:54:00	33U	332812	6212581
25	a09	Wood warbler	2014-06-03	12:08:00	33U	331992	6207239
25	a09	Wood warbler	2014-06-05	11:17:00	33U	331976	6207164
25	a09	Wood warbler	2014-06-05	12:20:00	33U	332059	6207236
25	a09	Wood warbler	2014-06-05	13:37:00	33U	332054	6207268
25	a09	Wood warbler	2014-06-06	07:06:00	33U	331988	6207302
25	a09	Wood warbler	2014-06-06	08:08:00	33U	332042	6207265
25	a09	Wood warbler	2014-06-06	09:09:00	33U	332019	6207276
25	a09	Wood warbler	2014-06-09	10:27:00	33U	332006	6207287
25	a09	Wood warbler	2014-06-09	11:35:00	33U	332060	6207275
25	a09	Wood warbler	2014-06-09	12:47:00	33U	331990	6207296
25	a09	Wood warbler	2014-06-09	13:48:00	33U	331987	6207265
25	a09	Wood warbler	2014-06-09	15:07:00	33U	331991	6207268
25	a09	Wood warbler	2014-06-12	09:50:00	33U	332042	6207261
25	a09	Wood warbler	2014-06-12	10:56:00	33U	332055	6207271
25	a09	Wood warbler	2014-06-12	11:57:00	33U	332048	6207289
25	a09	Wood warbler	2014-06-12	12:58:00	33U	332059	6207273
25	a09	Wood warbler	2014-06-12	14:03:00	33U	332058	6207257
25	a09	Wood warbler	2014-06-12	15:04:00	33U	332070	6207275
25	a09	Wood warbler	2014-06-13	11:05:00	33U	332053	6207286
25	a09	Wood warbler	2014-06-13	13:08:00	33U	332071	6207277
25	a09	Wood warbler	2014-06-15	08:36:00	33U	332057	6207265
25	a09	Wood warbler	2014-06-15	14:01:00	33U	331966	6207163
25	a09	Wood warbler	2014-06-16	08:55:00	33U	332001	6207248
25	a09	Wood warbler	2014-06-17	11:43:00	33U	331990	6207255
25	a09	Wood warbler	2014-06-17	12:48:00	33U	331999	6207245
25	a09	Wood warbler	2014-06-17	14:06:00	33U	332002	6207236
25	a09	Wood warbler	2014-06-17	15:08:00	33U	332003	6207247
25	a09	Wood warbler	2014-06-17	16:12:00	33U	331966	6207138
25	a09	Wood warbler	2014-06-17	17:15:00	33U	332007	6207247
25	a09	Wood warbler	2014-06-19	11:29:00	33U	331997	6207250
25	a09	Wood warbler	2014-06-19	12:32:00	33U	332003	6207238
25	a09	Wood warbler	2014-06-19	14:37:00	33U	331987	6207245
25	a09	Wood warbler	2014-06-24	10:10:00	33U	331987	6207251
25	a09	Wood warbler	2014-06-24	11:12:00	33U	331994	6207260
25	a09	Wood warbler	2014-06-24	12:14:00	33U	331971	6207269
25	a09	Wood warbler	2014-06-24	13:19:00	33U	331959	6207242
26	a10	Wood warbler	2014-06-03	11:54:00	33U	331849	6207962
26	a10	Wood warbler	2014-06-03	14:15:00	33U	331814	6207930
26	a10	Wood warbler	2014-06-06	06:50:00	33U	331818	6207900
26	a10	Wood warbler	2014-06-06	08:18:00	33U	331808	6207959
26	a10	Wood warbler	2014-06-06	09:25:00	33U	331791	6207968
26	a10	Wood warbler	2014-06-09	09:59:00	33U	331799	6207937
26	a10	Wood warbler	2014-06-09	11:00:00	33U	331808	6207928
26	a10	Wood warbler	2014-06-09	12:05:00	33U	331805	6207941
26	a10	Wood warbler	2014-06-09	13:17:00	33U	331797	6207930
26	a10	Wood warbler	2014-06-12	11:24:00	33U	331838	6207907
26	a10	Wood warbler	2014-06-12	12:48:00	33U	331812	6207936
26	a10	Wood warbler	2014-06-12	13:51:00	33U	331780	6207950
26	a10	Wood warbler	2014-06-12	15:16:00	33U	331786	6207949
26	a10	Wood warbler	2014-06-13	07:56:00	33U	331808	6207925
26	a10	Wood warbler	2014-06-13	08:58:00	33U	331808	6207940
26	a10	Wood warbler	2014-06-13	13:26:00	33U	331830	6207881
26	a10	Wood warbler	2014-06-15	08:24:00	33U	331815	6207943
26	a10	Wood warbler	2014-06-15	13:49:00	33U	331795	6207942
26	a10	Wood warbler	2014-06-15	14:55:00	33U	331751	6208026
26	a10	Wood warbler	2014-06-17	11:35:00	33U	331759	6208000
26	a10	Wood warbler	2014-06-17	12:39:00	33U	331761	6208033
26	a10	Wood warbler	2014-06-17	13:51:00	33U	331889	6208097
26	a10	Wood warbler	2014-06-17	14:52:00	33U	331864	6208048
26	a10	Wood warbler	2014-06-17	16:01:00	33U	331889	6208070
27	A11	Wood warbler	2014-06-04	11:02:00	33U	334155	6211141
27	A11	Wood warbler	2014-06-04	16:48:00	33U	334174	6211109
27	A11	Wood warbler	2014-06-07	10:30:00	33U	334137	6211120
27	A11	Wood warbler	2014-06-07	14:00:00	33U	334158	6211135
27	A11	Wood warbler	2014-06-10	07:34:00	33U	334170	6211107
27	A11	Wood warbler	2014-06-10	08:35:00	33U	334171	6211107
27	A11	Wood warbler	2014-06-10	09:42:00	33U	334179	6211146
27	A11	Wood warbler	2014-06-10	10:45:00	33U	334155	6211106
27	A11	Wood warbler	2014-06-13	14:27:00	33U	334130	6210989
27	A11	Wood warbler	2014-06-14	13:25:00	33U	334174	6211072
27	A11	Wood warbler	2014-06-14	15:26:00	33U	334136	6211136
27	A11	Wood warbler	2014-06-16	11:22:00	33U	334172	6211121
27	A11	Wood warbler	2014-06-16	12:30:00	33U	334182	6211138
27	A11	Wood warbler	2014-06-16	13:43:00	33U	334173	6211091
27	A11	Wood warbler	2014-06-16	14:51:00	33U	334176	6211105
27	A11	Wood warbler	2014-06-18	10:14:00	33U	334220	6211139
28	A12	Wood warbler	2014-06-05	12:40:00	33U	331654	6206808
28	A12	Wood warbler	2014-06-05	13:57:00	33U	331718	6206763
28	A12	Wood warbler	2014-06-06	07:34:00	33U	331649	6206765
28	A12	Wood warbler	2014-06-06	08:36:00	33U	331650	6206763
28	A12	Wood warbler	2014-06-09	10:40:00	33U	331686	6206786
28	A12	Wood warbler	2014-06-09	11:52:00	33U	331684	6206756
28	A12	Wood warbler	2014-06-09	13:01:00	33U	331682	6206795
28	A12	Wood warbler	2014-06-09	14:03:00	33U	331625	6206780
28	A12	Wood warbler	2014-06-12	10:11:00	33U	331534	6206643
28	A12	Wood warbler	2014-06-12	12:28:00	33U	331535	6206627
28	A12	Wood warbler	2014-06-12	13:32:00	33U	331532	6206576
28	A12	Wood warbler	2014-06-13	12:35:00	33U	331557	6206582
28	A12	Wood warbler	2014-06-15	07:34:00	33U	331558	6206563
28	A12	Wood warbler	2014-06-15	11:54:00	33U	331538	6206539
28	A12	Wood warbler	2014-06-15	14:25:00	33U	331545	6206542
28	A12	Wood warbler	2014-06-16	08:28:00	33U	331553	6206518
28	A12	Wood warbler	2014-06-17	11:53:00	33U	331532	6206549
28	A12	Wood warbler	2014-06-17	13:05:00	33U	331550	6206526
28	A12	Wood warbler	2014-06-17	15:39:00	33U	331696	6206695
28	A12	Wood warbler	2014-06-17	16:33:00	33U	331499	6206511
28	A12	Wood warbler	2014-06-19	11:41:00	33U	331525	6206566
28	A12	Wood warbler	2014-06-19	12:44:00	33U	331548	6206557
29	B111	Wood warbler	2013-05-31	11:47:00	32V	576094	6299976
29	B111	Wood warbler	2013-05-31	17:30:00	32V	576062	6299795
29	B111	Wood warbler	2013-05-31	18:34:00	32V	576026	6299869
29	B111	Wood warbler	2013-06-01	14:36:00	32V	575827	6300219
29	B111	Wood warbler	2013-06-01	15:32:00	32V	575869	6300233
29	B111	Wood warbler	2013-06-01	17:47:00	32V	575848	6300217
29	B111	Wood warbler	2013-06-02	07:14:00	32V	575859	6300206
29	B111	Wood warbler	2013-06-02	08:15:00	32V	575856	6300200
29	B111	Wood warbler	2013-06-02	13:34:00	32V	575855	6300212
29	B111	Wood warbler	2013-06-03	10:08:00	32V	575851	6300201
29	B111	Wood warbler	2013-06-03	11:02:00	32V	575864	6300175
29	B111	Wood warbler	2013-06-03	16:16:00	32V	575851	6300173
29	B111	Wood warbler	2013-06-04	07:10:00	32V	575839	6300200
29	B111	Wood warbler	2013-06-04	08:13:00	32V	575847	6300203
29	B111	Wood warbler	2013-06-04	15:27:00	32V	575993	6299852
29	B111	Wood warbler	2013-06-04	16:36:00	32V	576026	6299874
29	B111	Wood warbler	2013-06-04	18:53:00	32V	575939	6299834
29	B111	Wood warbler	2013-06-05	13:58:00	32V	575857	6300198
29	B111	Wood warbler	2013-06-05	19:48:00	32V	576021	6299871
29	B111	Wood warbler	2013-06-06	05:49:00	32V	575853	6300197
29	B111	Wood warbler	2013-06-06	07:02:00	32V	575853	6300201
29	B111	Wood warbler	2013-06-06	12:41:00	32V	575856	6300188
29	B111	Wood warbler	2013-06-06	13:42:00	32V	575848	6300177
29	B111	Wood warbler	2013-06-07	08:16:00	32V	575801	6300220
29	B111	Wood warbler	2013-06-07	09:19:00	32V	575806	6300198
29	B111	Wood warbler	2013-06-07	10:24:00	32V	575837	6300191
29	B111	Wood warbler	2013-06-07	14:50:00	32V	576037	6299834
29	B111	Wood warbler	2013-06-07	15:55:00	32V	576093	6299868
29	B111	Wood warbler	2013-06-08	13:27:00	32V	576034	6299794
29	B111	Wood warbler	2013-06-09	05:10:00	32V	576007	6299777
29	B111	Wood warbler	2013-06-09	06:07:00	32V	576002	6299803
29	B111	Wood warbler	2013-06-09	10:33:00	32V	575984	6299817
29	B111	Wood warbler	2013-06-09	11:33:00	32V	576006	6299799
29	B111	Wood warbler	2013-06-09	14:21:00	32V	575997	6299835
29	B111	Wood warbler	2013-06-09	15:47:00	32V	576077	6299773
29	B111	Wood warbler	2013-06-10	05:22:00	32V	576026	6299824
29	B111	Wood warbler	2013-06-10	07:31:00	32V	575981	6299809
29	B111	Wood warbler	2013-06-10	09:05:00	32V	575991	6299812
29	B111	Wood warbler	2013-06-10	10:44:00	32V	575970	6299816
29	B111	Wood warbler	2013-06-10	11:59:00	32V	576001	6299793
30	B113	Wood warbler	2013-05-30	07:01:00	32V	576077	6300082
30	B113	Wood warbler	2013-05-31	11:54:00	32V	576085	6299936
30	B113	Wood warbler	2013-05-31	17:39:00	32V	576098	6300111
30	B113	Wood warbler	2013-05-31	18:42:00	32V	576011	6300017
30	B113	Wood warbler	2013-06-01	08:32:00	32V	576062	6300096
30	B113	Wood warbler	2013-06-01	14:59:00	32V	576102	6300076
30	B113	Wood warbler	2013-06-01	15:57:00	32V	576097	6300092
30	B113	Wood warbler	2013-06-01	18:04:00	32V	575997	6299959
30	B113	Wood warbler	2013-06-02	07:31:00	32V	576102	6300097
30	B113	Wood warbler	2013-06-02	13:54:00	32V	576008	6299961
30	B113	Wood warbler	2013-06-02	14:51:00	32V	575961	6299978
30	B113	Wood warbler	2013-06-03	10:32:00	32V	576003	6300113
30	B113	Wood warbler	2013-06-03	11:39:00	32V	576078	6300008
30	B113	Wood warbler	2013-06-03	16:30:00	32V	576011	6299983
30	B113	Wood warbler	2013-06-03	17:21:00	32V	576004	6300006
30	B113	Wood warbler	2013-06-04	07:31:00	32V	576084	6300086
30	B113	Wood warbler	2013-06-04	08:34:00	32V	576073	6300056
30	B113	Wood warbler	2013-06-04	15:22:00	32V	576022	6299971
30	B113	Wood warbler	2013-06-04	16:30:00	32V	576024	6299874
30	B113	Wood warbler	2013-06-04	18:46:00	32V	576005	6300018
30	B113	Wood warbler	2013-06-05	13:17:00	32V	576095	6299957
30	B113	Wood warbler	2013-06-05	14:22:00	32V	576005	6299824
30	B113	Wood warbler	2013-06-05	19:44:00	32V	575950	6299949
30	B113	Wood warbler	2013-06-06	06:15:00	32V	576090	6300070
30	B113	Wood warbler	2013-06-06	07:13:00	32V	576005	6299958
30	B113	Wood warbler	2013-06-06	12:47:00	32V	576056	6300094
30	B113	Wood warbler	2013-06-06	13:55:00	32V	575852	6299940
30	B113	Wood warbler	2013-06-07	08:27:00	32V	576046	6300068
30	B113	Wood warbler	2013-06-07	09:34:00	32V	576062	6300060
30	B113	Wood warbler	2013-06-07	10:39:00	32V	576073	6300045
30	B113	Wood warbler	2013-06-07	15:01:00	32V	576022	6299984
30	B113	Wood warbler	2013-06-08	05:52:00	32V	576021	6300056
30	B113	Wood warbler	2013-06-08	06:57:00	32V	576081	6300085
30	B113	Wood warbler	2013-06-08	07:59:00	32V	576015	6299909
30	B113	Wood warbler	2013-06-08	12:34:00	32V	576029	6300019
30	B113	Wood warbler	2013-06-08	13:38:00	32V	576035	6299979
30	B113	Wood warbler	2013-06-09	05:22:00	32V	576026	6299974
30	B113	Wood warbler	2013-06-09	06:20:00	32V	575988	6299967
30	B113	Wood warbler	2013-06-09	10:42:00	32V	576034	6299986
30	B113	Wood warbler	2013-06-09	11:42:00	32V	575996	6299999
30	B113	Wood warbler	2013-06-09	14:29:00	32V	576012	6299993
30	B113	Wood warbler	2013-06-09	15:59:00	32V	576004	6299976
30	B113	Wood warbler	2013-06-10	07:41:00	32V	575986	6299896
30	B113	Wood warbler	2013-06-10	09:12:00	32V	576050	6299983
31	B120	Wood warbler	2013-05-31	11:29:00	32V	576215	6299604
31	B120	Wood warbler	2013-05-31	18:23:00	32V	576080	6299652
31	B120	Wood warbler	2013-06-01	15:10:00	32V	576137	6299645
31	B120	Wood warbler	2013-06-01	16:08:00	32V	576057	6299647
31	B120	Wood warbler	2013-06-01	18:13:00	32V	576043	6299646
31	B120	Wood warbler	2013-06-02	07:59:00	32V	576195	6299626
31	B120	Wood warbler	2013-06-02	14:09:00	32V	576012	6299751
31	B120	Wood warbler	2013-06-02	15:06:00	32V	576041	6299715
31	B120	Wood warbler	2013-06-03	10:46:00	32V	576011	6299692
31	B120	Wood warbler	2013-06-03	11:55:00	32V	576177	6299625
31	B120	Wood warbler	2013-06-03	16:39:00	32V	576015	6299759
31	B120	Wood warbler	2013-06-03	17:38:00	32V	576042	6299714
31	B120	Wood warbler	2013-06-04	06:44:00	32V	575786	6299718
31	B120	Wood warbler	2013-06-04	07:46:00	32V	575802	6299694
31	B120	Wood warbler	2013-06-04	14:43:00	32V	575852	6299669
31	B120	Wood warbler	2013-06-04	15:47:00	32V	575879	6299770
31	B120	Wood warbler	2013-06-04	19:01:00	32V	575978	6299637
31	B120	Wood warbler	2013-06-05	13:33:00	32V	576002	6299685
31	B120	Wood warbler	2013-06-05	14:30:00	32V	575837	6299734
31	B120	Wood warbler	2013-06-05	19:03:00	32V	576037	6299684
31	B120	Wood warbler	2013-06-05	19:57:00	32V	576014	6299778
31	B120	Wood warbler	2013-06-06	05:27:00	32V	575818	6299692
31	B120	Wood warbler	2013-06-06	06:31:00	32V	575823	6299713
31	B120	Wood warbler	2013-06-06	12:02:00	32V	576024	6299680
31	B120	Wood warbler	2013-06-06	13:10:00	32V	576022	6299677
31	B120	Wood warbler	2013-06-07	07:41:00	32V	576025	6299670
31	B120	Wood warbler	2013-06-07	08:41:00	32V	575827	6299694
31	B120	Wood warbler	2013-06-07	09:55:00	32V	576034	6299659
31	B120	Wood warbler	2013-06-07	14:44:00	32V	576005	6299709
31	B120	Wood warbler	2013-06-07	15:46:00	32V	576023	6299694
31	B120	Wood warbler	2013-06-08	05:37:00	32V	576028	6299681
31	B120	Wood warbler	2013-06-08	06:46:00	32V	576032	6299699
31	B120	Wood warbler	2013-06-08	07:47:00	32V	576039	6299684
31	B120	Wood warbler	2013-06-08	12:17:00	32V	576039	6299727
31	B120	Wood warbler	2013-06-08	13:21:00	32V	576033	6299687
31	B120	Wood warbler	2013-06-09	05:47:00	32V	576037	6299668
31	B120	Wood warbler	2013-06-09	06:57:00	32V	576025	6299711
31	B120	Wood warbler	2013-06-09	11:24:00	32V	576059	6299697
31	B120	Wood warbler	2013-06-09	14:15:00	32V	576052	6299679
31	B120	Wood warbler	2013-06-09	15:39:00	32V	576031	6299666
31	B120	Wood warbler	2013-06-10	06:10:00	32V	576024	6299745
31	B120	Wood warbler	2013-06-10	07:24:00	32V	576028	6299692
31	B120	Wood warbler	2013-06-10	08:58:00	32V	576000	6299636
31	B120	Wood warbler	2013-06-10	10:38:00	32V	576028	6299682
31	B120	Wood warbler	2013-06-10	12:33:00	32V	576008	6299676
32	B121	Wood warbler	2013-06-01	08:59:00	32V	575640	6299870
32	B121	Wood warbler	2013-06-01	14:12:00	32V	575651	6299910
32	B121	Wood warbler	2013-06-01	16:24:00	32V	575607	6299943
32	B121	Wood warbler	2013-06-02	08:52:00	32V	575659	6299949
32	B121	Wood warbler	2013-06-02	13:11:00	32V	575739	6299980
32	B121	Wood warbler	2013-06-02	15:24:00	32V	575687	6299962
32	B121	Wood warbler	2013-06-02	17:25:00	32V	575672	6299935
32	B121	Wood warbler	2013-06-03	09:47:00	32V	575708	6299978
32	B121	Wood warbler	2013-06-03	12:26:00	32V	575583	6300043
32	B121	Wood warbler	2013-06-03	15:51:00	32V	575685	6299967
32	B121	Wood warbler	2013-06-03	16:50:00	32V	575765	6299865
32	B121	Wood warbler	2013-06-04	06:58:00	32V	575589	6300009
32	B121	Wood warbler	2013-06-04	07:59:00	32V	575578	6300028
32	B121	Wood warbler	2013-06-04	14:55:00	32V	575777	6299998
32	B121	Wood warbler	2013-06-04	15:56:00	32V	575756	6299945
32	B121	Wood warbler	2013-06-04	18:34:00	32V	575794	6299976
32	B121	Wood warbler	2013-06-05	12:42:00	32V	575738	6299903
32	B121	Wood warbler	2013-06-05	13:48:00	32V	575688	6299998
32	B121	Wood warbler	2013-06-05	19:21:00	32V	575617	6300033
32	B121	Wood warbler	2013-06-06	05:41:00	32V	575704	6299991
32	B121	Wood warbler	2013-06-06	06:45:00	32V	575654	6300107
32	B121	Wood warbler	2013-06-06	12:26:00	32V	575598	6300049
32	B121	Wood warbler	2013-06-06	13:26:00	32V	575614	6300034
32	B121	Wood warbler	2013-06-06	17:03:00	32V	575618	6300081
32	B121	Wood warbler	2013-06-07	08:01:00	32V	575642	6300101
32	B121	Wood warbler	2013-06-07	09:03:00	32V	575607	6300025
32	B121	Wood warbler	2013-06-07	10:05:00	32V	575599	6300079
32	B121	Wood warbler	2013-06-07	15:12:00	32V	575682	6300050
32	B121	Wood warbler	2013-06-07	16:24:00	32V	575601	6300029
32	B121	Wood warbler	2013-06-08	06:20:00	32V	575602	6300023
32	B121	Wood warbler	2013-06-08	07:33:00	32V	575610	6300021
32	B121	Wood warbler	2013-06-08	08:33:00	32V	575604	6300048
32	B121	Wood warbler	2013-06-08	13:04:00	32V	575583	6300022
32	B121	Wood warbler	2013-06-08	13:54:00	32V	575614	6300051
32	B121	Wood warbler	2013-06-09	05:34:00	32V	575693	6300017
32	B121	Wood warbler	2013-06-09	06:39:00	32V	575595	6300043
32	B121	Wood warbler	2013-06-09	11:04:00	32V	575560	6300062
32	B121	Wood warbler	2013-06-09	12:16:00	32V	575685	6300013
32	B121	Wood warbler	2013-06-09	14:42:00	32V	575737	6300011
32	B121	Wood warbler	2013-06-10	05:52:00	32V	575624	6300017
32	B121	Wood warbler	2013-06-10	07:49:00	32V	575613	6300025
32	B121	Wood warbler	2013-06-10	11:06:00	32V	575605	6300055
33	B147	Wood warbler	2013-05-16	13:57:00	32V	574875	6300580
33	B147	Wood warbler	2013-05-18	09:17:00	32V	574942	6300423
33	B147	Wood warbler	2013-05-18	11:27:00	32V	575104	6300304
33	B147	Wood warbler	2013-05-18	17:03:00	32V	574889	6300473
33	B147	Wood warbler	2013-05-19	07:44:00	32V	575084	6300347
33	B147	Wood warbler	2013-05-19	09:10:00	32V	575126	6300296
33	B147	Wood warbler	2013-05-19	14:21:00	32V	575135	6300405
33	B147	Wood warbler	2013-05-21	14:14:00	32V	574964	6300508
33	B147	Wood warbler	2013-05-21	15:25:00	32V	574895	6300534
33	B147	Wood warbler	2013-05-22	12:42:00	32V	574913	6300526
33	B147	Wood warbler	2013-05-22	18:28:00	32V	574963	6300508
33	B147	Wood warbler	2013-05-23	07:13:00	32V	574934	6300520
33	B147	Wood warbler	2013-05-23	08:31:00	32V	574899	6300578
33	B147	Wood warbler	2013-05-23	09:50:00	32V	574873	6300408
33	B147	Wood warbler	2013-05-23	16:41:00	32V	574912	6300498
33	B147	Wood warbler	2013-05-23	19:50:00	32V	574922	6300516
33	B147	Wood warbler	2013-05-24	07:36:00	32V	574911	6300545
33	B147	Wood warbler	2013-05-24	08:53:00	32V	574818	6300400
33	B147	Wood warbler	2013-05-29	15:45:00	32V	574865	6300396
33	B147	Wood warbler	2013-05-30	15:24:00	32V	574859	6300407
33	B147	Wood warbler	2013-05-30	16:43:00	32V	574834	6300413
33	B147	Wood warbler	2013-05-31	13:37:00	32V	574838	6300504
33	B147	Wood warbler	2013-05-31	15:07:00	32V	574825	6300405
33	B147	Wood warbler	2013-06-01	09:55:00	32V	574809	6300394
33	B147	Wood warbler	2013-06-01	10:53:00	32V	574820	6300393
33	B147	Wood warbler	2013-06-01	12:39:00	32V	574812	6300376
33	B147	Wood warbler	2013-06-01	17:20:00	32V	574835	6300524
33	B147	Wood warbler	2013-06-02	10:06:00	32V	574820	6300375
33	B147	Wood warbler	2013-06-02	11:33:00	32V	574832	6300406
33	B147	Wood warbler	2013-06-02	15:42:00	32V	574836	6300441
33	B147	Wood warbler	2013-06-03	06:56:00	32V	574820	6300404
33	B147	Wood warbler	2013-06-03	08:14:00	32V	574826	6300385
33	B147	Wood warbler	2013-06-03	12:49:00	32V	574829	6300390
33	B147	Wood warbler	2013-06-03	14:12:00	32V	574818	6300392
33	B147	Wood warbler	2013-06-04	08:59:00	32V	574828	6300378
33	B147	Wood warbler	2013-06-04	10:08:00	32V	574827	6300418
33	B147	Wood warbler	2013-06-04	13:23:00	32V	574825	6300407
33	B147	Wood warbler	2013-06-04	17:00:00	32V	574866	6300379
33	B147	Wood warbler	2013-06-05	15:18:00	32V	574822	6300401
33	B147	Wood warbler	2013-06-05	16:38:00	32V	574816	6300404
33	B147	Wood warbler	2013-06-05	17:52:00	32V	574874	6300514
33	B147	Wood warbler	2013-06-06	07:54:00	32V	574842	6300406
33	B147	Wood warbler	2013-06-06	09:09:00	32V	574854	6300379
33	B147	Wood warbler	2013-06-06	10:50:00	32V	574862	6300417
33	B147	Wood warbler	2013-06-06	15:24:00	32V	574835	6300416
33	B147	Wood warbler	2013-06-06	16:35:00	32V	574839	6300402
34	B149	Wood warbler	2013-05-16	13:18:00	32V	576045	6300056
34	B149	Wood warbler	2013-05-17	10:26:00	32V	576054	6300075
34	B149	Wood warbler	2013-05-17	17:40:00	32V	576115	6300061
34	B149	Wood warbler	2013-05-18	06:17:00	32V	576038	6300089
34	B149	Wood warbler	2013-05-18	09:40:00	32V	576066	6300074
34	B149	Wood warbler	2013-05-18	10:48:00	32V	576044	6300083
34	B149	Wood warbler	2013-05-19	08:08:00	32V	576055	6300091
34	B149	Wood warbler	2013-05-19	09:34:00	32V	576086	6300077
34	B149	Wood warbler	2013-05-19	14:47:00	32V	576083	6300061
34	B149	Wood warbler	2013-05-21	15:45:00	32V	576118	6300065
34	B149	Wood warbler	2013-05-21	18:41:00	32V	576104	6299980
34	B149	Wood warbler	2013-05-22	14:18:00	32V	576083	6300184
34	B149	Wood warbler	2013-05-22	17:43:00	32V	576121	6300181
34	B149	Wood warbler	2013-05-23	07:36:00	32V	576107	6300077

## Sheet: Winter
Bird ID	NameInStudy	Species	Date	Time	UTM Zone	Easting	Northing
1	P01	Chiffchaff	2012-01-16	09:30:12	28N	364531	1808897
1	P01	Chiffchaff	2012-01-16	16:20:38	28N	364577	1808962
1	P01	Chiffchaff	2012-01-16	18:02:47	28N	364578	1808964
1	P01	Chiffchaff	2012-01-17	08:28:26	28N	364564	1808918
1	P01	Chiffchaff	2012-01-17	14:14:24	28N	364655	1808921
1	P01	Chiffchaff	2012-01-18	09:03:15	28N	364268	1808934
1	P01	Chiffchaff	2012-01-18	15:52:13	28N	364247	1808977
1	P01	Chiffchaff	2012-01-19	08:28:28	28N	364305	1808925
1	P01	Chiffchaff	2012-01-19	10:19:28	28N	364273	1808948
1	P01	Chiffchaff	2012-01-19	17:41:21	28N	364339	1808931
1	P01	Chiffchaff	2012-01-19	18:57:52	28N	364577	1808923
1	P01	Chiffchaff	2012-01-20	10:25:44	28N	364255	1808956
1	P01	Chiffchaff	2012-01-20	12:04:27	28N	364270	1808954
1	P01	Chiffchaff	2012-01-20	15:33:19	28N	364336	1808928
1	P01	Chiffchaff	2012-01-21	08:05:56	28N	364358	1808937
1	P01	Chiffchaff	2012-01-21	11:23:29	28N	364289	1808957
1	P01	Chiffchaff	2012-01-21	16:01:32	28N	364242	1808979
1	P01	Chiffchaff	2012-01-21	17:18:01	28N	364570	1808969
1	P01	Chiffchaff	2012-01-22	08:31:45	28N	364242	1808969
1	P01	Chiffchaff	2012-01-22	10:48:25	28N	364264	1808994
1	P01	Chiffchaff	2012-01-23	14:54:04	28N	364303	1808884
1	P01	Chiffchaff	2012-01-23	16:03:53	28N	364581	1808909
1	P01	Chiffchaff	2012-01-24	08:59:55	28N	364300	1808880
1	P01	Chiffchaff	2012-01-24	10:51:22	28N	364250	1808889
1	P01	Chiffchaff	2012-01-24	16:13:05	28N	364245	1808960
1	P01	Chiffchaff	2012-01-24	17:46:30	28N	364570	1808925
1	P01	Chiffchaff	2012-01-25	08:59:31	28N	364298	1808891
1	P01	Chiffchaff	2012-01-25	10:21:11	28N	364579	1808907
1	P01	Chiffchaff	2012-01-25	11:57:53	28N	364253	1808946
1	P01	Chiffchaff	2012-01-25	14:27:14	28N	364562	1808918
1	P01	Chiffchaff	2012-01-26	16:55:48	28N	364576	1808922
1	P01	Chiffchaff	2012-01-26	18:20:57	28N	364580	1808924
1	P01	Chiffchaff	2012-01-27	08:30:12	28N	364568	1808923
1	P01	Chiffchaff	2012-01-27	10:08:49	28N	364559	1808920
1	P01	Chiffchaff	2012-01-27	16:19:52	28N	364579	1808919
1	P01	Chiffchaff	2012-01-27	17:56:13	28N	364568	1808926
1	P01	Chiffchaff	2012-01-28	08:13:00	28N	364297	1808889
2	P02	Chiffchaff	2012-01-16	09:30:25	28N	364531	1808897
2	P02	Chiffchaff	2012-01-16	16:04:09	28N	364530	1808862
2	P02	Chiffchaff	2012-01-16	18:06:04	28N	364555	1808903
2	P02	Chiffchaff	2012-01-17	08:40:58	28N	364484	1808913
2	P02	Chiffchaff	2012-01-17	14:20:21	28N	364516	1808871
2	P02	Chiffchaff	2012-01-18	10:47:44	28N	364492	1808915
2	P02	Chiffchaff	2012-01-18	16:37:22	28N	364527	1808910
2	P02	Chiffchaff	2012-01-19	08:46:10	28N	364507	1808924
2	P02	Chiffchaff	2012-01-19	10:10:43	28N	364487	1808913
2	P02	Chiffchaff	2012-01-19	16:55:43	28N	364504	1808924
2	P02	Chiffchaff	2012-01-19	18:26:52	28N	364517	1808898
2	P02	Chiffchaff	2012-01-20	10:34:40	28N	364438	1808820
2	P02	Chiffchaff	2012-01-20	12:22:57	28N	364547	1808903
2	P02	Chiffchaff	2012-01-20	15:54:48	28N	364508	1808812
2	P02	Chiffchaff	2012-01-21	08:17:52	28N	364551	1808830
2	P02	Chiffchaff	2012-01-21	10:47:18	28N	364520	1808877
2	P02	Chiffchaff	2012-01-21	16:13:02	28N	364412	1808826
2	P02	Chiffchaff	2012-01-21	17:22:28	28N	364507	1808815
2	P02	Chiffchaff	2012-01-22	09:04:12	28N	364555	1808849
2	P02	Chiffchaff	2012-01-22	12:04:53	28N	364547	1808812
2	P02	Chiffchaff	2012-01-23	15:15:32	28N	364558	1808827
2	P02	Chiffchaff	2012-01-23	16:11:36	28N	364453	1808826
2	P02	Chiffchaff	2012-01-23	18:16:30	28N	364508	1808813
2	P02	Chiffchaff	2012-01-24	09:01:58	28N	364520	1808891
2	P02	Chiffchaff	2012-01-24	10:21:54	28N	364450	1808807
2	P02	Chiffchaff	2012-01-24	10:48:13	28N	364457	1808801
2	P02	Chiffchaff	2012-01-24	15:57:43	28N	364539	1808806
2	P02	Chiffchaff	2012-01-24	17:49:45	28N	364489	1808883
2	P02	Chiffchaff	2012-01-25	08:55:04	28N	364433	1808823
2	P02	Chiffchaff	2012-01-25	10:18:02	28N	364599	1808813
2	P02	Chiffchaff	2012-01-25	11:46:36	28N	364511	1808818
2	P02	Chiffchaff	2012-01-25	14:31:03	28N	364524	1808811
2	P02	Chiffchaff	2012-01-26	17:01:15	28N	364545	1808820
2	P02	Chiffchaff	2012-01-26	18:12:25	28N	364508	1808814
2	P02	Chiffchaff	2012-01-27	09:03:41	28N	364605	1808818
2	P02	Chiffchaff	2012-01-27	10:15:40	28N	364546	1808815
2	P02	Chiffchaff	2012-01-27	16:17:23	28N	364517	1808923
2	P02	Chiffchaff	2012-01-27	17:44:01	28N	364513	1808809
2	P02	Chiffchaff	2012-01-28	08:30:19	28N	364591	1808818
3	P05	Chiffchaff	2012-01-16	17:31:43	28N	364554	1808897
3	P05	Chiffchaff	2012-01-17	09:07:48	28N	364594	1808921
3	P05	Chiffchaff	2012-01-17	14:42:00	28N	364586	1808847
3	P05	Chiffchaff	2012-01-18	08:52:27	28N	364573	1808907
3	P05	Chiffchaff	2012-01-18	17:06:55	28N	364559	1808879
3	P05	Chiffchaff	2012-01-19	09:07:51	28N	364665	1808957
3	P05	Chiffchaff	2012-01-19	10:48:03	28N	364563	1808916
3	P05	Chiffchaff	2012-01-19	16:31:32	28N	364234	1808887
3	P05	Chiffchaff	2012-01-19	18:17:11	28N	364325	1808983
3	P05	Chiffchaff	2012-01-20	11:08:52	28N	364538	1808876
3	P05	Chiffchaff	2012-01-20	12:31:30	28N	364530	1808876
3	P05	Chiffchaff	2012-01-20	15:39:55	28N	364249	1808873
3	P05	Chiffchaff	2012-01-21	08:33:52	28N	364257	1808998
3	P05	Chiffchaff	2012-01-21	10:33:10	28N	364395	1808901
3	P05	Chiffchaff	2012-01-21	16:09:04	28N	364388	1808787
3	P05	Chiffchaff	2012-01-21	17:32:40	28N	364423	1808814
3	P05	Chiffchaff	2012-01-22	09:29:22	28N	364525	1808757
3	P05	Chiffchaff	2012-01-22	10:41:55	28N	364294	1808928
3	P05	Chiffchaff	2012-01-23	15:33:47	28N	364379	1808824
3	P05	Chiffchaff	2012-01-23	16:29:10	28N	364530	1808868
3	P05	Chiffchaff	2012-01-23	18:30:31	28N	364382	1808814
3	P05	Chiffchaff	2012-01-24	08:45:23	28N	364395	1808823
3	P05	Chiffchaff	2012-01-24	10:42:34	28N	364402	1808821
3	P05	Chiffchaff	2012-01-24	15:53:56	28N	364585	1808905
3	P05	Chiffchaff	2012-01-24	17:43:06	28N	364562	1808893
3	P05	Chiffchaff	2012-01-25	08:37:42	28N	364393	1808821
3	P05	Chiffchaff	2012-01-25	10:14:35	28N	364589	1808819
3	P05	Chiffchaff	2012-01-25	11:42:52	28N	364575	1808883
3	P05	Chiffchaff	2012-01-25	14:23:07	28N	364583	1808845
3	P05	Chiffchaff	2012-01-26	16:59:29	28N	364560	1808891
3	P05	Chiffchaff	2012-01-26	18:26:40	28N	364588	1808921
3	P05	Chiffchaff	2012-01-27	08:33:13	28N	364592	1808907
3	P05	Chiffchaff	2012-01-27	10:11:20	28N	364590	1808909
3	P05	Chiffchaff	2012-01-27	16:22:32	28N	364577	1808889
3	P05	Chiffchaff	2012-01-27	17:39:27	28N	364577	1808893
3	P05	Chiffchaff	2012-01-28	08:18:49	28N	364399	1808813
4	P09	Chiffchaff	2012-01-18	08:38:30	28N	364579	1808925
4	P09	Chiffchaff	2012-01-18	16:26:30	28N	364529	1808902
4	P09	Chiffchaff	2012-01-19	09:17:36	28N	364572	1808889
4	P09	Chiffchaff	2012-01-19	11:02:21	28N	364596	1808920
4	P09	Chiffchaff	2012-01-19	17:06:20	28N	364525	1808913
4	P09	Chiffchaff	2012-01-19	17:14:38	28N	364498	1808921
4	P09	Chiffchaff	2012-01-19	18:31:38	28N	364448	1808916
4	P09	Chiffchaff	2012-01-19	18:48:45	28N	364524	1808903
4	P09	Chiffchaff	2012-01-20	08:22:43	28N	364579	1808926
4	P09	Chiffchaff	2012-01-20	12:30:56	28N	364377	1808822
4	P09	Chiffchaff	2012-01-20	16:01:10	28N	364377	1808806
4	P09	Chiffchaff	2012-01-21	09:16:27	28N	364669	1808962
4	P09	Chiffchaff	2012-01-21	10:41:19	28N	364580	1808968
4	P09	Chiffchaff	2012-01-21	16:39:40	28N	364412	1808797
4	P09	Chiffchaff	2012-01-21	18:00:01	28N	364664	1808958
4	P09	Chiffchaff	2012-01-22	09:19:02	28N	364526	1808895
4	P09	Chiffchaff	2012-01-22	10:15:19	28N	364594	1808911
4	P09	Chiffchaff	2012-01-22	11:40:20	28N	364811	1808930
5	P10	Chiffchaff	2012-01-18	08:44:55	28N	364528	1808904
5	P10	Chiffchaff	2012-01-18	18:08:13	28N	364344	1808933
5	P10	Chiffchaff	2012-01-19	09:25:05	28N	364572	1808909
5	P10	Chiffchaff	2012-01-19	11:03:15	28N	364589	1808920
5	P10	Chiffchaff	2012-01-19	17:12:57	28N	364535	1808926
5	P10	Chiffchaff	2012-01-19	18:45:35	28N	364532	1808909
5	P10	Chiffchaff	2012-01-20	08:26:21	28N	364524	1808899
5	P10	Chiffchaff	2012-01-20	12:24:12	28N	364533	1808911
5	P10	Chiffchaff	2012-01-20	16:07:18	28N	364563	1808915
5	P10	Chiffchaff	2012-01-21	08:46:00	28N	364228	1808889
5	P10	Chiffchaff	2012-01-21	11:20:00	28N	364286	1808952
5	P10	Chiffchaff	2012-01-21	16:52:05	28N	364250	1808972
5	P10	Chiffchaff	2012-01-21	18:23:32	28N	364278	1808966
5	P10	Chiffchaff	2012-01-22	09:19:39	28N	364526	1808895
5	P10	Chiffchaff	2012-01-22	10:28:49	28N	364296	1808846
5	P10	Chiffchaff	2012-01-22	11:29:23	28N	364299	1808949
5	P10	Chiffchaff	2012-01-23	16:21:18	28N	364270	1808804
5	P10	Chiffchaff	2012-01-23	17:01:54	28N	364273	1808808
5	P10	Chiffchaff	2012-01-24	08:21:25	28N	364268	1808900
5	P10	Chiffchaff	2012-01-24	10:35:40	28N	364276	1808802
5	P10	Chiffchaff	2012-01-24	15:36:01	28N	364281	1808816
5	P10	Chiffchaff	2012-01-24	17:07:34	28N	364266	1808811
5	P10	Chiffchaff	2012-01-25	08:45:03	28N	364258	1808811
5	P10	Chiffchaff	2012-01-25	10:44:43	28N	364253	1808824
5	P10	Chiffchaff	2012-01-25	12:06:40	28N	364285	1808801
5	P10	Chiffchaff	2012-01-25	14:39:01	28N	364285	1808815
5	P10	Chiffchaff	2012-01-26	16:46:42	28N	364270	1808806
5	P10	Chiffchaff	2012-01-26	18:15:04	28N	364284	1808802
5	P10	Chiffchaff	2012-01-27	08:24:07	28N	364287	1808803
5	P10	Chiffchaff	2012-01-27	10:00:10	28N	364290	1808807
5	P10	Chiffchaff	2012-01-27	16:08:53	28N	364281	1808801
5	P10	Chiffchaff	2012-01-27	17:27:04	28N	364286	1808815
6	P11	Chiffchaff	2012-01-22	09:20:30	28N	364526	1808895
7	P14	Chiffchaff	2012-01-18	17:53:04	28N	364376	1808813
7	P15	Chiffchaff	2012-01-18	17:53:44	28N	364374	1808806
7	P14	Chiffchaff	2012-01-18	17:21:40	28N	364396	1808821
7	P14	Chiffchaff	2012-01-19	08:52:45	28N	364394	1808822
7	P14	Chiffchaff	2012-01-19	10:44:07	28N	364386	1808812
7	P14	Chiffchaff	2012-01-19	17:01:41	28N	364397	1808823
7	P14	Chiffchaff	2012-01-19	18:34:32	28N	364367	1808826
7	P14	Chiffchaff	2012-01-20	08:38:53	28N	364355	1808781
7	P14	Chiffchaff	2012-01-20	12:14:33	28N	364398	1808827
7	P14	Chiffchaff	2012-01-20	16:07:34	28N	364382	1808812
7	P14	Chiffchaff	2012-01-21	08:51:56	28N	364372	1808806
7	P14	Chiffchaff	2012-01-21	10:32:11	28N	364390	1808826
7	P14	Chiffchaff	2012-01-21	16:57:33	28N	364328	1808806
7	P14	Chiffchaff	2012-01-21	17:47:31	28N	364390	1808820
7	P14	Chiffchaff	2012-01-22	11:01:45	28N	364396	1808825
7	P14	Chiffchaff	2012-01-22	12:16:01	28N	364388	1808816
7	P14	Chiffchaff	2012-01-23	16:37:38	28N	364381	1808821
7	P14	Chiffchaff	2012-01-23	17:22:41	28N	364389	1808832
7	P14	Chiffchaff	2012-01-23	18:31:49	28N	364395	1808826
7	P14	Chiffchaff	2012-01-24	08:05:32	28N	364394	1808820
7	P14	Chiffchaff	2012-01-24	09:48:59	28N	364393	1808820
7	P14	Chiffchaff	2012-01-24	15:40:02	28N	364394	1808824
7	P14	Chiffchaff	2012-01-24	17:10:58	28N	364390	1808813
7	P14	Chiffchaff	2012-01-25	08:39:55	28N	364395	1808824
7	P14	Chiffchaff	2012-01-25	10:32:08	28N	364403	1808825
7	P14	Chiffchaff	2012-01-25	11:55:18	28N	364399	1808828
7	P14	Chiffchaff	2012-01-25	14:29:08	28N	364398	1808831
7	P14	Chiffchaff	2012-01-26	16:37:15	28N	364383	1808817
7	P14	Chiffchaff	2012-01-26	18:01:30	28N	364389	1808812
7	P14	Chiffchaff	2012-01-27	08:59:40	28N	364372	1808802
7	P14	Chiffchaff	2012-01-27	10:34:06	28N	364362	1808800
7	P14	Chiffchaff	2012-01-27	16:42:17	28N	364398	1808823
7	P14	Chiffchaff	2012-01-27	18:02:52	28N	364381	1808817
8	P15	Chiffchaff	2012-01-18	17:28:59	28N	364281	1808805
8	P15	Chiffchaff	2012-01-19	08:47:57	28N	364321	1808827
8	P15	Chiffchaff	2012-01-19	10:38:42	28N	364288	1808826
8	P15	Chiffchaff	2012-01-19	16:32:25	28N	364286	1808813
8	P15	Chiffchaff	2012-01-19	18:08:00	28N	364276	1808805
8	P15	Chiffchaff	2012-01-20	08:44:13	28N	364276	1808803
8	P15	Chiffchaff	2012-01-20	12:08:34	28N	364280	1808802
8	P15	Chiffchaff	2012-01-20	16:33:06	28N	364276	1808802
8	P15	Chiffchaff	2012-01-21	09:52:09	28N	364434	1808708
8	P15	Chiffchaff	2012-01-21	11:02:14	28N	364280	1808803
8	P15	Chiffchaff	2012-01-21	17:52:15	28N	364276	1808806
8	P15	Chiffchaff	2012-01-22	08:03:22	28N	364275	1808804
8	P15	Chiffchaff	2012-01-22	10:36:10	28N	364266	1808810
8	P15	Chiffchaff	2012-01-23	16:24:46	28N	364273	1808808
8	P15	Chiffchaff	2012-01-23	17:28:54	28N	364463	1808712
8	P15	Chiffchaff	2012-01-24	08:08:35	28N	364279	1808802
8	P15	Chiffchaff	2012-01-24	09:46:12	28N	364245	1808946
8	P15	Chiffchaff	2012-01-24	15:34:32	28N	364275	1808806
8	P15	Chiffchaff	2012-01-24	17:07:03	28N	364281	1808803
8	P15	Chiffchaff	2012-01-25	08:21:26	28N	364276	1808803
8	P15	Chiffchaff	2012-01-25	10:27:54	28N	364286	1808810
8	P15	Chiffchaff	2012-01-25	11:40:42	28N	364276	1808802
8	P15	Chiffchaff	2012-01-25	14:13:12	28N	364278	1808800
8	P15	Chiffchaff	2012-01-26	16:18:50	28N	364277	1808804
8	P15	Chiffchaff	2012-01-26	17:58:15	28N	364274	1808805
8	P15	Chiffchaff	2012-01-27	08:56:59	28N	364283	1808802
8	P15	Chiffchaff	2012-01-27	10:27:11	28N	364267	1808804
8	P15	Chiffchaff	2012-01-27	16:10:40	28N	364282	1808801
8	P15	Chiffchaff	2012-01-27	17:26:13	28N	364282	1808803
8	P15	Chiffchaff	2012-01-28	08:08:00	28N	364277	1808801
9	P16	Chiffchaff	2012-01-18	17:55:13	28N	364408	1808813
9	P16	Chiffchaff	2012-01-18	17:35:46	28N	364408	1808820
9	P16	Chiffchaff	2012-01-19	08:41:59	28N	364404	1808823
9	P16	Chiffchaff	2012-01-19	10:30:14	28N	364411	1808826
9	P16	Chiffchaff	2012-01-19	16:37:18	28N	364422	1808826
9	P16	Chiffchaff	2012-01-19	18:14:36	28N	364421	1808825
9	P16	Chiffchaff	2012-01-20	08:51:59	28N	364403	1808813
9	P16	Chiffchaff	2012-01-20	11:57:13	28N	364412	1808829
9	P16	Chiffchaff	2012-01-20	16:12:31	28N	364421	1808823
9	P16	Chiffchaff	2012-01-21	09:57:32	28N	364404	1808812
9	P16	Chiffchaff	2012-01-21	10:57:36	28N	364405	1808828
9	P16	Chiffchaff	2012-01-21	17:57:33	28N	364429	1808829
9	P16	Chiffchaff	2012-01-22	10:57:14	28N	364400	1808824
9	P16	Chiffchaff	2012-01-22	12:13:14	28N	364406	1808819
9	P16	Chiffchaff	2012-01-23	16:43:07	28N	364414	1808823
9	P16	Chiffchaff	2012-01-23	17:34:54	28N	364417	1808825
9	P16	Chiffchaff	2012-01-23	18:37:36	28N	364415	1808813
9	P16	Chiffchaff	2012-01-24	08:12:43	28N	364418	1808824
9	P16	Chiffchaff	2012-01-24	09:40:45	28N	364416	1808824
9	P16	Chiffchaff	2012-01-24	15:40:47	28N	364407	1808829
9	P16	Chiffchaff	2012-01-24	17:10:27	28N	364426	1808826
9	P16	Chiffchaff	2012-01-25	08:36:36	28N	364405	1808824
9	P16	Chiffchaff	2012-01-25	10:24:29	28N	364405	1808821
9	P16	Chiffchaff	2012-01-25	11:54:17	28N	364398	1808827
9	P16	Chiffchaff	2012-01-25	14:27:00	28N	364400	1808830
9	P16	Chiffchaff	2012-01-26	16:35:30	28N	364400	1808833
9	P16	Chiffchaff	2012-01-26	17:55:12	28N	364406	1808814
9	P16	Chiffchaff	2012-01-27	08:53:08	28N	364398	1808821
9	P16	Chiffchaff	2012-01-27	10:37:01	28N	364402	1808826
9	P16	Chiffchaff	2012-01-27	16:46:37	28N	364398	1808831
9	P16	Chiffchaff	2012-01-27	17:57:45	28N	364407	1808818
9	P16	Chiffchaff	2012-01-27	18:00:47	28N	364434	1808824
9	P16	Chiffchaff	2012-01-28	08:44:14	28N	364353	1808865
10	P19	Chiffchaff	2012-01-20	09:57:27	28N	364397	1808817
10	P19	Chiffchaff	2012-01-20	13:04:05	28N	364484	1808674
10	P19	Chiffchaff	2012-01-20	16:35:16	28N	364477	1808710
10	P19	Chiffchaff	2012-01-21	09:58:33	28N	364487	1808661
10	P19	Chiffchaff	2012-01-21	11:36:13	28N	364476	1808719
10	P19	Chiffchaff	2012-01-21	16:22:04	28N	364519	1808653
10	P19	Chiffchaff	2012-01-21	17:17:22	28N	364490	1808658
10	P19	Chiffchaff	2012-01-22	10:47:04	28N	364517	1808723
10	P19	Chiffchaff	2012-01-22	12:01:59	28N	364481	1808706
10	P19	Chiffchaff	2012-01-23	16:56:10	28N	364486	1808673
10	P19	Chiffchaff	2012-01-23	18:19:54	28N	364501	1808632
10	P19	Chiffchaff	2012-01-24	08:23:49	28N	364451	1808742
10	P19	Chiffchaff	2012-01-24	09:59:27	28N	364478	1808664
10	P19	Chiffchaff	2012-01-24	15:53:34	28N	364458	1808708
10	P19	Chiffchaff	2012-01-24	17:20:46	28N	364495	1808658
10	P19	Chiffchaff	2012-01-25	08:27:48	28N	364494	1808658
10	P19	Chiffchaff	2012-01-25	10:20:35	28N	364483	1808713
10	P19	Chiffchaff	2012-01-25	11:48:03	28N	364442	1808699
10	P19	Chiffchaff	2012-01-25	14:18:56	28N	364471	1808660
10	P19	Chiffchaff	2012-01-26	17:18:17	28N	364463	1808620
10	P19	Chiffchaff	2012-01-26	17:48:55	28N	364444	1808693
10	P19	Chiffchaff	2012-01-26	18:30:27	28N	364430	1808685
10	P19	Chiffchaff	2012-01-27	08:45:25	28N	364480	1808688
10	P19	Chiffchaff	2012-01-27	10:19:39	28N	364481	1808709
10	P19	Chiffchaff	2012-01-27	16:44:02	28N	364486	1808668
10	P19	Chiffchaff	2012-01-27	18:04:05	28N	364484	1808655
10	P19	Chiffchaff	2012-01-28	08:35:23	28N	364502	1808680
11	P20	Chiffchaff	2012-01-20	09:58:34	28N	364397	1808817
11	P20	Chiffchaff	2012-01-20	12:51:16	28N	364254	1808840
11	P20	Chiffchaff	2012-01-20	16:47:43	28N	364237	1808786
11	P20	Chiffchaff	2012-01-21	10:07:24	28N	364237	1808825
11	P20	Chiffchaff	2012-01-21	11:42:14	28N	364260	1808811
11	P20	Chiffchaff	2012-01-21	16:48:25	28N	364218	1808809
11	P20	Chiffchaff	2012-01-21	17:36:54	28N	364214	1808833
11	P20	Chiffchaff	2012-01-22	10:36:48	28N	364246	1808845
11	P20	Chiffchaff	2012-01-22	11:46:36	28N	364357	1808806
11	P20	Chiffchaff	2012-01-23	17:10:15	28N	364220	1808825
11	P20	Chiffchaff	2012-01-23	17:54:49	28N	364273	1808808
11	P20	Chiffchaff	2012-01-23	18:45:06	28N	364221	1808826
11	P20	Chiffchaff	2012-01-24	08:32:32	28N	364249	1808778
11	P20	Chiffchaff	2012-01-24	10:08:15	28N	364272	1808803
11	P20	Chiffchaff	2012-01-24	16:00:38	28N	364222	1808825
11	P20	Chiffchaff	2012-01-24	17:28:05	28N	364261	1808837
11	P20	Chiffchaff	2012-01-25	08:20:42	28N	364267	1808803
11	P20	Chiffchaff	2012-01-25	10:08:28	28N	364260	1808809
11	P20	Chiffchaff	2012-01-25	11:39:03	28N	364273	1808815
11	P20	Chiffchaff	2012-01-25	14:12:17	28N	364269	1808801
11	P20	Chiffchaff	2012-01-26	16:17:57	28N	364267	1808806
11	P20	Chiffchaff	2012-01-26	17:43:31	28N	364239	1808798
11	P20	Chiffchaff	2012-01-27	08:39:14	28N	364260	1808801
11	P20	Chiffchaff	2012-01-27	10:25:07	28N	364257	1808804
11	P20	Chiffchaff	2012-01-27	16:36:36	28N	364282	1808950
11	P20	Chiffchaff	2012-01-27	17:54:33	28N	364266	1808803
11	P20	Chiffchaff	2012-01-28	08:29:39	28N	364257	1808806
12	P21	Chiffchaff	2012-01-20	09:59:18	28N	364396	1808817
12	P21	Chiffchaff	2012-01-20	12:44:05	28N	364411	1808823
12	P21	Chiffchaff	2012-01-20	15:52:27	28N	364392	1808810
12	P21	Chiffchaff	2012-01-21	09:50:16	28N	364407	1808823
12	P21	Chiffchaff	2012-01-21	11:45:52	28N	364409	1808830
12	P21	Chiffchaff	2012-01-21	16:33:00	28N	364409	1808822
12	P21	Chiffchaff	2012-01-21	17:25:26	28N	364411	1808826
12	P21	Chiffchaff	2012-01-22	10:29:01	28N	364384	1808817
12	P21	Chiffchaff	2012-01-22	11:52:51	28N	364410	1808822
12	P21	Chiffchaff	2012-01-23	17:30:12	28N	364412	1808825
12	P21	Chiffchaff	2012-01-23	17:59:55	28N	364407	1808829
12	P21	Chiffchaff	2012-01-23	19:08:03	28N	364345	1808980
12	P21	Chiffchaff	2012-01-24	10:16:17	28N	364418	1808823
12	P21	Chiffchaff	2012-01-24	16:10:13	28N	364399	1808822
12	P21	Chiffchaff	2012-01-24	17:32:52	28N	364387	1808835
12	P21	Chiffchaff	2012-01-25	09:04:33	28N	364410	1808822
12	P21	Chiffchaff	2012-01-25	10:43:22	28N	364404	1808830
12	P21	Chiffchaff	2012-01-25	12:12:16	28N	364409	1808819
12	P21	Chiffchaff	2012-01-25	14:49:18	28N	364371	1808802
12	P21	Chiffchaff	2012-01-26	16:30:49	28N	364413	1808824
12	P21	Chiffchaff	2012-01-26	17:46:38	28N	364399	1808833
12	P21	Chiffchaff	2012-01-27	08:34:29	28N	364419	1808823
12	P21	Chiffchaff	2012-01-27	10:15:44	28N	364395	1808824
12	P21	Chiffchaff	2012-01-27	16:28:10	28N	364423	1808828
12	P21	Chiffchaff	2012-01-27	17:43:41	28N	364408	1808823
12	P21	Chiffchaff	2012-01-28	08:24:28	28N	364421	1808823
13	9	Willow warbler	2011-02-24	12:26:42	30P	629608	1006666
13	9	Willow warbler	2011-02-24	07:47:11	30P	629529	1006842
13	9	Willow warbler	2011-02-25	08:55:00	30P	629850	1006653
13	9	Willow warbler	2011-02-26	11:16:28	30P	629739	1006916
13	9	Willow warbler	2011-02-26	18:17:40	30P	629504	1006847
13	9	Willow warbler	2011-02-27	16:33:49	30P	629684	1006908
13	9	Willow warbler	2011-02-28	06:58:22	30P	629717	1006934
13	9	Willow warbler	2011-02-28	10:48:39	30P	629816	1006631
13	9	Willow warbler	2011-03-01	09:30:38	30P	629847	1006670
13	9	Willow warbler	2011-03-02	09:51:44	30P	629790	1006667
13	9	Willow warbler	2011-03-02	09:51:44	30P	629821	1006656
13	9	Willow warbler	2011-03-03	07:44:04	30P	629761	1006907
14	10	Willow warbler	2011-02-25	09:35:09	30P	629750	1006621
14	10	Willow warbler	2011-02-26	08:37:46	30P	629825	1006909
14	10	Willow warbler	2011-02-26	11:12:28	30P	629664	1006933
14	10	Willow warbler	2011-02-28	08:39:15	30P	630076	1006715
14	10	Willow warbler	2011-02-28	10:42:18	30P	629916	1006707
14	10	Willow warbler	2011-03-01	09:56:04	30P	630099	1006606
14	10	Willow warbler	2011-03-02	08:45:23	30P	629842	1006871
14	10	Willow warbler	2011-03-02	10:16:52	30P	630031	1006701
14	10	Willow warbler	2011-03-03	08:12:45	30P	630089	1006725
14	10	Willow warbler	2011-03-04	08:06:10	30P	629819	1006618
14	10	Willow warbler	2011-03-04	09:34:40	30P	629866	1006891
14	10	Willow warbler	2011-03-05	16:51:48	30P	629805	1006757
14	10	Willow warbler	2011-03-05	18:16:59	30P	629833	1006767
15	11	Willow warbler	2011-02-25	10:13:52	30P	629786	1006676
15	11	Willow warbler	2011-02-26	07:50:12	30P	629769	1006421
15	11	Willow warbler	2011-02-26	10:30:28	30P	629582	1006701
15	11	Willow warbler	2011-02-27	18:08:29	30P	629639	1006560
15	11	Willow warbler	2011-03-01	11:20:12	30P	629776	1006878
15	11	Willow warbler	2011-03-02	08:12:52	30P	629778	1006468
15	11	Willow warbler	2011-03-02	10:36:13	30P	629766	1006409
15	11	Willow warbler	2011-03-03	10:33:26	30P	629683	1006908
15	11	Willow warbler	2011-03-04	09:20:30	30P	629887	1006859
15	11	Willow warbler	2011-03-04	10:36:41	30P	629895	1006879
15	11	Willow warbler	2011-03-05	17:47:55	30P	629830	1006087
16	19	Willow warbler	2011-03-30	06:53:32	30P	629607	1006974
16	19	Willow warbler	2011-03-30	08:27:43	30P	629456	1006404
16	19	Willow warbler	2011-03-30	17:33:52	30P	629480	1006513
16	19	Willow warbler	2011-03-31	06:56:12	30P	629494	1006659
16	19	Willow warbler	2011-03-31	08:10:40	30P	629430	1006509
16	19	Willow warbler	2011-03-31	17:36:36	30P	629463	1006536
16	19	Willow warbler	2011-04-01	07:01:31	30P	629434	1006511
16	19	Willow warbler	2011-04-01	08:03:24	30P	629409	1006512
17	20	Willow warbler	2011-03-30	06:57:33	30P	630061	1006650
17	20	Willow warbler	2011-03-30	08:05:45	30P	630106	1006679
17	20	Willow warbler	2011-03-30	17:47:10	30P	630151	1006715
17	20	Willow warbler	2011-03-31	06:54:39	30P	629937	1006913
17	20	Willow warbler	2011-03-31	08:15:35	30P	629966	1006976
17	20	Willow warbler	2011-03-31	18:05:05	30P	630181	1006742
17	20	Willow warbler	2011-04-01	06:50:16	30P	630046	1006830
17	20	Willow warbler	2011-04-01	08:01:21	30P	630038	1006773
18	23	Willow warbler	2012-02-06	08:51:29	30P	633418	1004708
18	23	Willow warbler	2012-02-06	10:13:38	30P	633208	1004721
18	23	Willow warbler	2012-02-07	10:46:07	30P	633060	1004746
18	23	Willow warbler	2012-02-07	16:10:30	30P	633235	1004654
18	23	Willow warbler	2012-02-07	17:50:38	30P	633417	1004709
18	23	Willow warbler	2012-02-08	07:21:50	30P	633529	1004778
18	23	Willow warbler	2012-02-08	09:55:30	30P	633254	1004244
18	23	Willow warbler	2012-02-08	17:51:12	30P	633554	1004787
18	23	Willow warbler	2012-02-09	07:43:39	30P	633552	1004782
18	23	Willow warbler	2012-02-09	09:50:05	30P	633217	1004726
18	23	Willow warbler	2012-02-09	16:41:28	30P	633219	1004653
19	28	Willow warbler	2012-02-13	10:11:43	30P	633122	1004584
19	28	Willow warbler	2012-02-13	16:34:00	30P	633158	1004651
19	28	Willow warbler	2012-02-14	07:48:45	30P	633091	1004559
19	28	Willow warbler	2012-02-14	17:28:33	30P	633135	1004560
20	30	Willow warbler	2012-02-13	09:01:30	30P	633587	1004467
20	30	Willow warbler	2012-02-13	17:06:32	30P	633602	1004516
20	30	Willow warbler	2012-02-14	16:37:49	30P	633226	1004572
20	30	Willow warbler	2012-02-15	09:16:25	30P	633190	1004571
20	30	Willow warbler	2012-02-15	16:41:00	30P	633188	1004566
20	30	Willow warbler	2012-02-17	08:10:50	30P	633024	1004550
20	30	Willow warbler	2012-02-17	10:15:07	30P	632986	1004701
20	30	Willow warbler	2012-02-17	17:05:00	30P	632868	1004936
20	30	Willow warbler	2012-02-18	09:57:00	30P	632884	1004918
20	30	Willow warbler	2012-02-19	08:10:00	30P	633191	1004590
20	30	Willow warbler	2012-02-20	10:34:00	30P	632866	1004936
21	31	Willow warbler	2012-02-12	17:30:00	30P	633070	1004593
21	31	Willow warbler	2012-02-13	08:16:15	30P	633145	1004640
21	31	Willow warbler	2012-02-13	10:43:20	30P	633198	1004567
21	31	Willow warbler	2012-02-14	07:15:20	30P	633189	1004578
21	31	Willow warbler	2012-02-14	16:48:17	30P	633147	1004649
21	31	Willow warbler	2012-02-15	09:48:06	30P	633081	1004431
21	31	Willow warbler	2012-02-15	16:50:44	30P	633155	1004623
21	31	Willow warbler	2012-02-17	07:59:54	30P	633074	1004504
21	31	Willow warbler	2012-02-17	16:34:00	30P	633186	1004601
21	31	Willow warbler	2012-02-19	08:15:00	30P	633183	1004613
21	31	Willow warbler	2012-02-20	10:22:00	30P	633198	1004561
22	34	Willow warbler	2012-02-10	17:34:56	30P	629982	1007708
22	34	Willow warbler	2012-02-13	10:39:15	30P	629730	1007345
22	34	Willow warbler	2012-02-14	09:40:17	30P	629136	1006493
22	34	Willow warbler	2012-02-14	11:59:25	30P	629479	1006516
22	34	Willow warbler	2012-02-15	08:32:00	30P	629534	1006774
22	34	Willow warbler	2012-02-15	10:51:00	30P	629586	1006735
22	34	Willow warbler	2012-02-17	08:22:00	30P	629725	1007366
22	34	Willow warbler	2012-02-17	10:35:00	30P	629562	1007235
22	34	Willow warbler	2012-02-17	17:04:21	30P	629647	1007157
22	34	Willow warbler	2012-02-18	17:51:00	30P	629290	1006244
22	34	Willow warbler	2012-02-19	16:54:00	30P	629533	1006461
23	35	Willow warbler	2012-02-11	10:01:12	30P	630164	1006906
23	35	Willow warbler	2012-02-11	18:25:55	30P	630001	1006964
23	35	Willow warbler	2012-02-12	07:41:49	30P	629915	1006856
23	35	Willow warbler	2012-02-12	11:25:13	30P	630241	1007039
23	35	Willow warbler	2012-02-12	17:56:24	30P	630044	1006945
23	35	Willow warbler	2012-02-13	08:30:46	30P	629735	1006896
23	35	Willow warbler	2012-02-13	09:59:19	30P	629628	1006961
23	35	Willow warbler	2012-02-14	07:54:08	30P	629863	1006967
23	35	Willow warbler	2012-02-14	11:08:47	30P	629662	1006933
23	35	Willow warbler	2012-02-15	08:00:28	30P	629641	1006952
23	35	Willow warbler	2012-02-15	10:41:00	30P	629632	1006866
23	35	Willow warbler	2012-02-17	09:34:00	30P	629578	1006815
24	36	Willow warbler	2012-02-12	10:57:06	30P	629730	1006533
24	36	Willow warbler	2012-02-12	17:31:59	30P	629643	1006571
24	36	Willow warbler	2012-02-13	07:51:18	30P	629520	1006712
24	36	Willow warbler	2012-02-13	09:27:17	30P	629578	1006802
24	36	Willow warbler	2012-02-13	11:17:24	30P	629593	1006802
24	36	Willow warbler	2012-02-14	09:20:45	30P	629753	1006556
24	36	Willow warbler	2012-02-14	10:49:56	30P	629758	1006558
24	36	Willow warbler	2012-02-15	08:16:48	30P	629589	1006942
24	36	Willow warbler	2012-02-15	10:26:00	30P	629780	1006662
24	36	Willow warbler	2012-02-17	09:52:00	30P	629777	1006471
24	36	Willow warbler	2012-02-17	11:26:00	30P	629766	1006456
24	36	Willow warbler	2012-02-18	16:27:00	30P	629781	1006665
24	36	Willow warbler	2012-02-23	15:57:00	30P	629807	1006772
24	36	Willow warbler	2012-02-24	06:35:00	30P	629688	1006646
24	36	Willow warbler	2012-02-26	16:40:00	30P	629702	1006551
25	1	Wood warbler	2012-03-26	10:56:00	30N	754105	738175
25	1	Wood warbler	2012-03-26	10:47:00	30N	754090	738154
25	1	Wood warbler	2012-03-26	11:29:00	30N	754016	737969
25	1	Wood warbler	2012-03-26	11:02:00	30N	754022	738085
25	1	Wood warbler	2012-03-26	11:24:00	30N	754044	738142
26	2	Wood warbler	2012-03-14	early a.m.	30N	754290	737173
26	2	Wood warbler	2012-03-15	early a.m.	30N	754224	737168
26	2	Wood warbler	2012-03-15	late p.m.	30N	754341	737198
26	2	Wood warbler	2012-03-16	early a.m.	30N	754195	737193
26	2	Wood warbler	2012-03-16	morning	30N	754306	737240
26	2	Wood warbler	2012-03-24	09:17:00	30N	754411	737152
26	2	Wood warbler	2012-03-24	08:10:00	30N	754519	737201
26	2	Wood warbler	2012-03-24		30N	754417	737196
26	2	Wood warbler	2012-03-24		30N	754417	737196
26	2	Wood warbler	2012-03-24		30N	754417	737196
26	2	Wood warbler	2012-03-24		30N	754417	737196
26	2	Wood warbler	2012-03-24	07:04:00	30N	754538	737209
26	2	Wood warbler	2012-03-27	early a.m.	30N	754221	737151
26	2	Wood warbler	2012-03-27		30N	754326	737241
27	3	Wood warbler	2012-03-25	17:23:00	30N	754546	737210
27	3	Wood warbler	2012-03-25	07:14:00	30N	754541	737097
27	3	Wood warbler	2012-03-27	17:00:00	30N	754507	737319
27	3	Wood warbler	2012-03-28	15:43:00	30N	754540	737203
27	3	Wood warbler	2012-03-28	08:26:00	30N	754652	737168
27	3	Wood warbler	2012-03-28	07:34:00	30N	754469	737098
27	3	Wood warbler	2012-03-28	07:42:00	30N	754489	737362
27	3	Wood warbler	2012-03-28	08:40:00	30N	754590	737193
27	3	Wood warbler	2012-03-29	07:50:00	30N	754570	737193
27	3	Wood warbler	2012-03-29	09:59:00	30N	754517	737198
29	5	Wood warbler	2012-03-20		30N	754280	737091
30	6	Wood warbler	2012-02-25	a.m.	30N	753357	736841
30	6	Wood warbler	2012-02-25	p.m.	30N	753357	736841
30	6	Wood warbler	2012-02-26	early a.m.	30N	753361	736885
30	6	Wood warbler	2012-02-26	late p.m.	30N	753361	736885
30	6	Wood warbler	2012-02-27	early a.m.	30N	753361	736885
30	6	Wood warbler	2012-02-27	mid-day	30N	753361	736885
30	6	Wood warbler	2012-02-27	late p.m.	30N	753361	736885
30	6	Wood warbler	2012-02-28	early a.m.	30N	753361	736885
30	6	Wood warbler	2012-02-28	late p.m.	30N	753361	736885
30	6	Wood warbler	2012-02-28	mid-day	30N	753361	736885
30	6	Wood warbler	2012-02-29	early a.m.	30N	753361	736852
30	6	Wood warbler	2012-02-29	mid-day	30N	753361	736885
30	6	Wood warbler	2012-02-29	late p.m.	30N	753361	736885
30	6	Wood warbler	2012-03-01	early a.m.	30N	753361	736885
30	6	Wood warbler	2012-03-01	early a.m.	30N	753361	736885
30	6	Wood warbler	2012-03-01	early a.m.	30N	753361	736885
30	6	Wood warbler	2012-03-02	early a.m.	30N	753361	736885
30	6	Wood warbler	2012-03-02	late p.m.	30N	753361	736885
30	6	Wood warbler	2012-03-02	mid-day	30N	753309	736891
30	6	Wood warbler	2012-03-03	early a.m.	30N	753361	736885
30	6	Wood warbler	2012-03-03	mid-day	30N	753361	736885
30	6	Wood warbler	2012-03-03	late p.m.	30N	753361	736885
30	6	Wood warbler	2012-03-04	early a.m.	30N	753361	736885
30	6	Wood warbler	2012-03-04	mid-day	30N	753385	736869
30	6	Wood warbler	2012-03-04	late p.m.	30N	753287	736896
30	6	Wood warbler	2012-03-05	early a.m.	30N	753361	736885
30	6	Wood warbler	2012-03-05	mid-day	30N	753361	736885
30	6	Wood warbler	2012-03-05	late p.m.	30N	753361	736885
30	6	Wood warbler	2012-03-06	late p.m.	30N	753361	736885
30	6	Wood warbler	2012-03-06	early a.m.	30N	753287	736896
30	6	Wood warbler	2012-03-06	mid-day	30N	753281	736882
30	6	Wood warbler	2012-03-07	early a.m.	30N	753287	736896
30	6	Wood warbler	2012-03-07	mid-day	30N	753378	736964
30	6	Wood warbler	2012-03-07	late p.m.	30N	753416	736878
30	6	Wood warbler	2012-03-08	early a.m.	30N	753289	736901
30	6	Wood warbler	2012-03-08	late p.m.	30N	753287	736896
30	6	Wood warbler	2012-03-08	mid-day	30N	753226	736881
30	6	Wood warbler	2012-03-09	early a.m.	30N	753287	736896
30	6	Wood warbler	2012-03-09	late p.m.	30N	753292	736902
30	6	Wood warbler	2012-03-09	mid-day	30N	753304	736928
30	6	Wood warbler	2012-03-10	mid-day	30N	753303	736930
30	6	Wood warbler	2012-03-10	early a.m.	30N	753260	736884
30	6	Wood warbler	2012-03-10	late p.m.	30N	753394	736801
30	6	Wood warbler	2012-03-11	early a.m.	30N	753361	736885
30	6	Wood warbler	2012-03-11	late p.m.	30N	753406	736842
31	7	Wood warbler	2012-03-01	early a.m.	30N	754561	737068
31	7	Wood warbler	2012-03-01	mid-day	30N	754467	737160
31	7	Wood warbler	2012-03-01	late p.m.	30N	754546	737148
31	7	Wood warbler	2012-03-02	early a.m.	30N	754504	737141
31	7	Wood warbler	2012-03-02	10:55:00	30N	754507	737087
31	7	Wood warbler	2012-03-02	16:20:00	30N	754510	737088
31	7	Wood warbler	2012-03-03	17:19:00	30N	754553	737143
31	7	Wood warbler	2012-03-03	06:13:00	30N	754505	737144
31	7	Wood warbler	2012-03-03	mid-day	30N	754564	737101
31	7	Wood warbler	2012-03-04	06:30:00	30N	754549	737144
31	7	Wood warbler	2012-03-04	mid-day	30N	754466	737045
31	7	Wood warbler	2012-03-04	late p.m.	30N	754511	737088
31	7	Wood warbler	2012-03-05	05:40:00	30N	754504	737140
31	7	Wood warbler	2012-03-05	12:35:00	30N	754507	737093
31	7	Wood warbler	2012-03-05	late p.m.	30N	754524	737075
31	7	Wood warbler	2012-03-06	early a.m.	30N	754540	737064
31	7	Wood warbler	2012-03-06	morning	30N	754539	737071
31	7	Wood warbler	2012-03-06	late p.m.	30N	754510	737088
31	7	Wood warbler	2012-03-07	early a.m.	30N	754579	737120
31	7	Wood warbler	2012-03-07	late am	30N	754550	737282
31	7	Wood warbler	2012-03-07	late p.m.	30N	754661	737053
31	7	Wood warbler	2012-03-08	early a.m.	30N	754580	737200
31	7	Wood warbler	2012-03-08	late p.m.	30N	754652	737091
31	7	Wood warbler	2012-03-09	late p.m.	30N	754533	737071
31	7	Wood warbler	2012-03-09	early a.m.	30N	754668	736979
31	7	Wood warbler	2012-03-09	mid-day	30N	754668	736979
31	7	Wood warbler	2012-03-10	mid-day	30N	754668	736979
31	7	Wood warbler	2012-03-10	early a.m.	30N	754737	736887
31	7	Wood warbler	2012-03-10	pm	30N	754547	737195
31	7	Wood warbler	2012-03-11	late p.m.	30N	754546	737196
31	7	Wood warbler	2012-03-11	early a.m.	30N	754726	736988
31	7	Wood warbler	2012-03-11	mid-day	30N	754686	737015
31	7	Wood warbler	2012-03-12	late p.m.	30N	754544	737195
31	7	Wood warbler	2012-03-12	early a.m.	30N	754708	736986
31	7	Wood warbler	2012-03-13	am	30N	754695	736992
31	7	Wood warbler	2012-03-13	late p.m.	30N	754528	737197
31	7	Wood warbler	2012-03-14	early a.m.	30N	754639	737094
31	7	Wood warbler	2012-03-14	mid-day	30N	754523	737186
31	7	Wood warbler	2012-03-14	late p.m.	30N	754698	737060
31	7	Wood warbler	2012-03-15	mid-day	30N	754549	737151
31	7	Wood warbler	2012-03-15	early a.m.	30N	754549	737199
31	7	Wood warbler	2012-03-29	.	30N	754575	737298
32	8	Wood warbler	2012-03-16	pm	30N	754161	737067
32	8	Wood warbler	2012-03-17	early a.m.	30N	754240	737081
32	8	Wood warbler	2012-03-17	mid-day	30N	754020	737202
32	8	Wood warbler	2012-03-18	early a.m.	30N	754245	737087
32	8	Wood warbler	2012-03-18	mid-day	30N	754547	737188
32	8	Wood warbler	2012-03-18	late p.m.	30N	754335	736879
32	8	Wood warbler	2012-03-19	early a.m.	30N	754245	737085
32	8	Wood warbler	2012-03-19	mid-day	30N	754530	736931
32	8	Wood warbler	2012-03-19	late p.m.	30N	754140	736994
32	8	Wood warbler	2012-03-20	early a.m.	30N	754244	737084
32	8	Wood warbler	2012-03-20	late p.m.	30N	754242	737085
32	8	Wood warbler	2012-03-20	mid-day	30N	754303	737193
32	8	Wood warbler	2012-03-21	early a.m.	30N	754243	737085
32	8	Wood warbler	2012-03-21	mid-day	30N	754368	737188
32	8	Wood warbler	2012-03-23	late p.m.	30N	754482	737039
32	8	Wood warbler	2012-03-24	early a.m.	30N	754480	737037
32	8	Wood warbler	2012-03-24	late am	30N	754543	737066
32	8	Wood warbler	2012-03-24	late p.m.	30N	754478	737039
32	8	Wood warbler	2012-03-25	late am	30N	754525	737073
32	8	Wood warbler	2012-03-25	early a.m.	30N	754379	737147
32	8	Wood warbler	2012-03-26	pm	30N	754552	737194
32	8	Wood warbler	2012-03-26	early a.m.	30N	754459	737098
32	8	Wood warbler	2012-03-27	early a.m.	30N	754478	737036
32	8	Wood warbler	2012-03-27	late am	30N	754254	737143
32	8	Wood warbler	2012-03-27	late p.m.	30N	754524	737143
32	8	Wood warbler	2012-03-28	late p.m.	30N	754580	737203
32	8	Wood warbler	2012-03-28	early a.m.	30N	754477	737036
32	8	Wood warbler	2012-03-28	late am	30N	754524	737143
32	8	Wood warbler	2012-03-29	early a.m.	30N	754478	737038
33	9	Wood warbler	2012-03-16	early a.m.	30N	754366	737115
33	9	Wood warbler	2012-03-16	mid-day	30N	754569	737152
33	9	Wood warbler	2012-03-16	pm	30N	754406	737144
33	9	Wood warbler	2012-03-17	early a.m.	30N	754393	737159
33	9	Wood warbler	2012-03-18	early a.m.	30N	754562	737202
33	9	Wood warbler	2012-03-18	mid-day	30N	754507	737179
33	9	Wood warbler	2012-03-18	late p.m.	30N	754493	737250
33	9	Wood warbler	2012-03-19	early a.m.	30N	754415	737188
33	9	Wood warbler	2012-03-19	mid-day	30N	754580	737193
33	9	Wood warbler	2012-03-19	late p.m.	30N	754486	737280
33	9	Wood warbler	2012-03-20	early a.m.	30N	754459	737214
33	9	Wood warbler	2012-03-20	mid-day	30N	754520	737182
33	9	Wood warbler	2012-03-20	late p.m.	30N	754433	737221
33	9	Wood warbler	2012-03-21	early a.m.	30N	754420	737200
33	9	Wood warbler	2012-03-21	mid-day	30N	754474	737203
33	9	Wood warbler	2012-03-23	late p.m.	30N	754507	737093
33	9	Wood warbler	2012-03-24	early a.m.	30N	754337	737333
33	9	Wood warbler	2012-03-24	late am	30N	754580	737133
33	9	Wood warbler	2012-03-24	late p.m.	30N	754339	737501
33	9	Wood warbler	2012-03-25	early a.m.	30N	754503	737181
33	9	Wood warbler	2012-03-25	late am	30N	754559	737214
33	9	Wood warbler	2012-03-25	late p.m.	30N	754466	737311
33	9	Wood warbler	2012-03-26	early a.m.	30N	754337	737322
33	9	Wood warbler	2012-03-26	pm	30N	754260	737457
34	10	Wood warbler	2012-03-16	early a.m.	30N	754521	736924
34	10	Wood warbler	2012-03-16	mid-day	30N	754711	736984
34	10	Wood warbler	2012-03-16	pm	30N	754757	736919
34	10	Wood warbler	2012-03-17	early a.m.	30N	754782	737007
34	10	Wood warbler	2012-03-18	early a.m.	30N	754518	736956
34	10	Wood warbler	2012-03-18	mid-day	30N	754757	736940
34	10	Wood warbler	2012-03-18	late p.m.	30N	754723	736942
34	10	Wood warbler	2012-03-19	early a.m.	30N	754712	736963
34	10	Wood warbler	2012-03-19	late am	30N	754561	737205
34	10	Wood warbler	2012-03-19	late p.m.	30N	754748	736930
34	10	Wood warbler	2012-03-20	early a.m.	30N	754500	736915
34	10	Wood warbler	2012-03-20	mid-day	30N	754628	736949
34	10	Wood warbler	2012-03-20	late p.m.	30N	754649	737005
34	10	Wood warbler	2012-03-21	early a.m.	30N	754748	736990
34	10	Wood warbler	2012-03-21	mid-day	30N	754906	736904
34	10	Wood warbler	2012-03-24	early a.m.	30N	754867	736966
34	10	Wood warbler	2012-03-24	late am	30N	754586	737192
34	10	Wood warbler	2012-03-24	late p.m.	30N	754645	736967
34	10	Wood warbler	2012-03-25	late am	30N	754696	737060
34	10	Wood warbler	2012-03-25	early a.m.	30N	754721	736944
34	10	Wood warbler	2012-03-25	late p.m.	30N	754722	736994
34	10	Wood warbler	2012-03-26	early a.m.	30N	754731	737063
34	10	Wood warbler	2012-03-26	pm	30N	754746	736951
34	10	Wood warbler	2012-03-27	late am	30N	754713	736987
34	10	Wood warbler	2012-03-27	early a.m.	30N	754730	736973
34	10	Wood warbler	2012-03-27	late p.m.	30N	754683	736943
34	10	Wood warbler	2012-03-28	early a.m.	30N	754723	736967
34	10	Wood warbler	2012-03-28	late am	30N	754634	737020
34	10	Wood warbler	2012-03-28	late p.m.	30N	754772	737016
34	10	Wood warbler	2012-03-29	am	30N	754725	736965
34	10	Wood warbler	2012-03-29	late p.m.	30N	754641	736896
35	Akwasi	Wood warbler	2013-11-19	8am	30N	735846	753284
35	Akwasi	Wood warbler	2013-11-19	10am	30N	735905	753389
35	Akwasi	Wood warbler	2013-11-19	late p.m.	30N	735828	753324
35	Akwasi	Wood warbler	2013-11-20	early a.m.	30N	735820	753307
35	Akwasi	Wood warbler	2013-11-20	8am	30N	735795	753376
35	Akwasi	Wood warbler	2013-11-20	9am	30N	735767	753256
35	Akwasi	Wood warbler	2013-11-20	10am	30N	735819	753339
35	Akwasi	Wood warbler	2013-11-21	early a.m.	30N	735814	753276
35	Akwasi	Wood warbler	2013-11-21	8am	30N	735750	753205
35	Akwasi	Wood warbler	2013-11-21	9am	30N	735687	753242
35	Akwasi	Wood warbler	2013-11-21	10am	30N	735791	753323
35	Akwasi	Wood warbler	2013-11-22	early a.m.	30N	735905	753310
35	Akwasi	Wood warbler	2013-11-22	9am	30N	735746	753250
35	Akwasi	Wood warbler	2013-11-22	10am	30N	735665	753183
35	Akwasi	Wood warbler	2013-11-22	11am	30N	735780	753310
35	Akwasi	Wood warbler	2013-11-22	late p.m.	30N	735945	753444
35	Akwasi	Wood warbler	2013-11-23	early a.m.	30N	735885	753360
35	Akwasi	Wood warbler	2013-11-23	9am	30N	735771	753310
35	Akwasi	Wood warbler	2013-11-23	10am	30N	735804	753281
35	Akwasi	Wood warbler	2013-11-23	11am	30N	735814	753398
35	Akwasi	Wood warbler	2013-11-23	late p.m.	30N	735906	753389
35	Akwasi	Wood warbler	2013-11-24	early a.m.	30N	735783	753374
35	Akwasi	Wood warbler	2013-11-24	8am	30N	735777	753354
35	Akwasi	Wood warbler	2013-11-24	9am	30N	735873	753400
35	Akwasi	Wood warbler	2013-11-24	10am	30N	735760	753223
35	Akwasi	Wood warbler	2013-11-24	11am	30N	735801	753365
35	Akwasi	Wood warbler	2013-11-25	early a.m.	30N	735876	753297
35	Akwasi	Wood warbler	2013-11-25	8am	30N	735921	753326
35	Akwasi	Wood warbler	2013-11-25	late p.m.	30N	735992	753441
35	Akwasi	Wood warbler	2013-11-26	10am	30N	735745	753253
35	Akwasi	Wood warbler	2013-11-26	11am	30N	735771	753275
35	Akwasi	Wood warbler	2013-11-26	4pm	30N	735919	753312
35	Akwasi	Wood warbler	2013-11-26	late p.m.	30N	736034	753375
35	Akwasi	Wood warbler	2013-11-27	early a.m.	30N	735815	753280
35	Akwasi	Wood warbler	2013-11-27	8am	30N	735744	753354
35	Akwasi	Wood warbler	2013-11-27	9am	30N	735751	753208
35	Akwasi	Wood warbler	2013-11-27	4pm	30N	735880	753296
35	Akwasi	Wood warbler	2013-11-27	late p.m.	30N	735848	753297
35	Akwasi	Wood warbler	2013-11-28	early a.m.	30N	735791	753294
35	Akwasi	Wood warbler	2013-11-28	8am	30N	735753	753307
35	Akwasi	Wood warbler	2013-11-28	9am	30N	735810	753421
35	Akwasi	Wood warbler	2013-11-28	4pm	30N	735830	753199
35	Akwasi	Wood warbler	2013-11-28	late p.m.	30N	735793	753277
35	Akwasi	Wood warbler	2013-11-29	4pm	30N	735904	753393
35	Akwasi	Wood warbler	2013-11-29	late p.m.	30N	735794	753388
35	Akwasi	Wood warbler	2013-11-30	late p.m.	30N	735889	753256
35	Akwasi	Wood warbler	2013-12-01	early a.m.	30N	735815	753277
35	Akwasi	Wood warbler	2013-12-01	8am	30N	735753	753253
35	Akwasi	Wood warbler	2013-12-01	9am	30N	735774	753275
35	Akwasi	Wood warbler	2013-12-01	10am	30N	735773	753276
35	Akwasi	Wood warbler	2013-12-01	11am	30N	735799	753390
35	Akwasi	Wood warbler	2013-12-02	early a.m.	30N	735793	753297
35	Akwasi	Wood warbler	2013-12-02	8am	30N	735770	753372
35	Akwasi	Wood warbler	2013-12-02	9am	30N	735758	753224
35	Akwasi	Wood warbler	2013-12-02	10am	30N	735824	753322
35	Akwasi	Wood warbler	2013-12-02	4pm	30N	735983	753286
35	Akwasi	Wood warbler	2013-12-02	late p.m.	30N	735829	753239
35	Akwasi	Wood warbler	2013-12-03	9am	30N	735767	753257
35	Akwasi	Wood warbler	2013-12-03	10am	30N	735783	753289
35	Akwasi	Wood warbler	2013-12-03	11am	30N	735817	753339
35	Akwasi	Wood warbler	2013-12-03	late p.m.	30N	735736	753358
35	Akwasi	Wood warbler	2013-12-04	9am	30N	735726	753220
35	Akwasi	Wood warbler	2013-12-04	10am	30N	735744	753224
35	Akwasi	Wood warbler	2013-12-04	late p.m.	30N	735950	753314
35	Akwasi	Wood warbler	2013-12-05	early a.m.	30N	735761	753293
35	Akwasi	Wood warbler	2013-12-05	9am	30N	735776	753284
36	Asante	Wood warbler	2012-11-21	08:33:00	30N	753573	736588
36	Asante	Wood warbler	2012-11-21	12:33:00	30N	753358	736951
36	Asante	Wood warbler	2012-11-22	06:41:00	30N	753498	736485
36	Asante	Wood warbler	2012-11-22	10:38:00	30N	753345	736956
36	Asante	Wood warbler	2012-11-24	07:01:00	30N	753338	736438
36	Asante	Wood warbler	2012-11-24	10:54:00	30N	753378	736964
36	Asante	Wood warbler	2012-11-25	08:55:00	30N	753365	736969
36	Asante	Wood warbler	2012-11-25	14:38:00	30N	753381	736784
36	Asante	Wood warbler	2012-11-26	07:57:00	30N	753382	736959
36	Asante	Wood warbler	2012-11-26	11:00:00	30N	753330	736909
36	Asante	Wood warbler	2012-11-27	07:41:00	30N	753367	736971
36	Asante	Wood warbler	2012-11-27	10:50:00	30N	753365	736917
36	Asante	Wood warbler	2012-11-27	16:09:00	30N	753480	736474
36	Asante	Wood warbler	2012-11-28	06:27:00	30N	753601	736491
36	Asante	Wood warbler	2012-11-28	10:12:00	30N	753424	736871
36	Asante	Wood warbler	2012-11-28	16:40:00	30N	753591	736455
36	Asante	Wood warbler	2012-11-29	06:40:00	30N	753609	736448
36	Asante	Wood warbler	2012-11-29	16:28:00	30N	753490	736955
36	Asante	Wood warbler	2012-11-30	08:21:00	30N	753382	736962
36	Asante	Wood warbler	2012-11-30	10:43:00	30N	753361	736965
36	Asante	Wood warbler	2012-11-30	16:16:00	30N	753498	736458
36	Asante	Wood warbler	2012-12-01	06:42:00	30N	753397	736803
36	Asante	Wood warbler	2012-12-01	11:22:00	30N	753544	736550
36	Asante	Wood warbler	2012-12-01	16:37:00	30N	753448	736786
36	Asante	Wood warbler	2012-12-02	11:30:00	30N	753361	736965
36	Asante	Wood warbler	2012-12-02	06:21:00	30N	753439	736607
36	Asante	Wood warbler	2012-12-02	16:36:00	30N	753616	736482
36	Asante	Wood warbler	2012-12-03	06:24:00	30N	753581	736525
36	Asante	Wood warbler	2012-12-03	10:08:00	30N	753564	736597
36	Asante	Wood warbler	2012-12-03	16:38:00	30N	753564	736421
36	Asante	Wood warbler	2012-12-04	06:14:00	30N	753541	736523
36	Asante	Wood warbler	2012-12-04	09:51:00	30N	753399	736987
36	Asante	Wood warbler	2012-12-04	16:16:00	30N	753578	736615
36	Asante	Wood warbler	2012-12-05	06:27:00	30N	753591	736466
36	Asante	Wood warbler	2012-12-05	10:15:00	30N	753605	736628
36	Asante	Wood warbler	2012-12-05	16:11:00	30N	753462	736541
36	Asante	Wood warbler	2012-12-06	10:25:00	30N	753345	736955
36	Asante	Wood warbler	2012-12-06	06:39:00	30N	753481	736506
36	Asante	Wood warbler	2012-12-06	08:12:00	30N	753533	736823
36	Asante	Wood warbler	2012-12-06	16:31:00	30N	753383	736705
36	Asante	Wood warbler	2012-12-07	06:34:00	30N	753432	736745
36	Asante	Wood warbler	2012-12-07	08:04:00	30N	753442	736687
36	Asante	Wood warbler	2012-12-07	09:56:00	30N	753396	736718
36	Asante	Wood warbler	2012-12-07	16:38:00	30N	753460	736697
36	Asante	Wood warbler	2012-12-08	06:19:00	30N	753442	736687
36	Asante	Wood warbler	2012-12-08	11:00:00	30N	753363	736944
36	Asante	Wood warbler	2012-12-08	16:52:00	30N	753437	736638
37	Black Star	Wood warbler	2012-11-27	09:07:00	30N	752299	736794
37	Black Star	Wood warbler	2012-11-28	08:38:00	30N	752026	736831
37	Black Star	Wood warbler	2012-11-29	10:43:00	30N	752221	736881
37	Black Star	Wood warbler	2012-11-30	07:03:00	30N	752167	736820
37	Black Star	Wood warbler	2012-12-01	10:08:00	30N	752060	736849
37	Black Star	Wood warbler	2012-12-02	10:04:00	30N	752241	736860
37	Black Star	Wood warbler	2012-12-03	08:21:00	30N	752053	736873
37	Black Star	Wood warbler	2012-12-03	11:10:00	30N	752146	736896
37	Black Star	Wood warbler	2012-12-04	07:51:00	30N	752239	736880
38	Cocoa	Wood warbler	2012-12-03	07:33:00	30N	753037	736890
38	Cocoa	Wood warbler	2012-12-03	10:30:00	30N	752983	736839
38	Cocoa	Wood warbler	2012-12-03	17:32:00	30N	753004	736705
38	Cocoa	Wood warbler	2012-12-04	07:06:00	30N	753058	736832
38	Cocoa	Wood warbler	2012-12-04	10:40:00	30N	753016	736771
38	Cocoa	Wood warbler	2012-12-05	06:51:00	30N	752977	736799
38	Cocoa	Wood warbler	2012-12-05	11:30:00	30N	753033	736995
38	Cocoa	Wood warbler	2012-12-05	17:00:00	30N	753033	736788
38	Cocoa	Wood warbler	2012-12-06	07:00:00	30N	753101	736838
38	Cocoa	Wood warbler	2012-12-06	08:42:00	30N	753220	736829
38	Cocoa	Wood warbler	2012-12-06	10:41:00	30N	753197	736866
38	Cocoa	Wood warbler	2012-12-06	16:11:00	30N	753072	736811
38	Cocoa	Wood warbler	2012-12-07	10:29:00	30N	753017	736764
38	Cocoa	Wood warbler	2012-12-07	07:05:00	30N	753207	736789
38	Cocoa	Wood warbler	2012-12-07	08:35:00	30N	753136	736896
38	Cocoa	Wood warbler	2012-12-08	06:47:00	30N	753100	736840
38	Cocoa	Wood warbler	2012-12-08	16:32:00	30N	753103	736837
38	Cocoa	Wood warbler	2012-12-08	10:30:00	30N	753164	736882
38	Cocoa	Wood warbler	2012-12-09	06:24:00	30N	752952	736797
38	Cocoa	Wood warbler	2012-12-09	10:31:00	30N	753061	736858
38	Cocoa	Wood warbler	2012-12-10	07:59:00	30N	753204	736845
38	Cocoa	Wood warbler	2012-12-10	10:55:00	30N	753204	736845
38	Cocoa	Wood warbler	2012-12-10	16:13:00	30N	753069	736804
38	Cocoa	Wood warbler	2012-12-11	06:27:00	30N	753103	736836
38	Cocoa	Wood warbler	2012-12-11	10:27:00	30N	753196	736938
38	Cocoa	Wood warbler	2012-12-11	16:19:00	30N	752981	736944
38	Cocoa	Wood warbler	2012-12-12	06:45:00	30N	752975	736810
38	Cocoa	Wood warbler	2012-12-12	09:03:00	30N	753048	736910
39	Elsie	Wood warbler	2013-11-27	10am	30N	736197	753335
39	Elsie	Wood warbler	2013-11-27	4pm	30N	735967	753280
39	Elsie	Wood warbler	2013-11-27	late p.m.	30N	736084	753357
39	Elsie	Wood warbler	2013-11-28	early a.m.	30N	735979	753299
39	Elsie	Wood warbler	2013-11-28	8am	30N	736171	753196
39	Elsie	Wood warbler	2013-11-28	10am	30N	736059	753286
39	Elsie	Wood warbler	2013-11-28	late p.m.	30N	735985	753291
39	Elsie	Wood warbler	2013-11-29	late p.m.	30N	736031	753297
39	Elsie	Wood warbler	2013-11-30	late p.m.	30N	735985	753293
39	Elsie	Wood warbler	2013-12-01	early a.m.	30N	735971	753391
39	Elsie	Wood warbler	2013-12-01	8am	30N	736041	753374
39	Elsie	Wood warbler	2013-12-01	9am	30N	735924	753309
39	Elsie	Wood warbler	2013-12-01	10am	30N	735922	753388
39	Elsie	Wood warbler	2013-12-01	11am	30N	735942	753445
39	Elsie	Wood warbler	2013-12-02	early a.m.	30N	735055	753309
39	Elsie	Wood warbler	2013-12-02	8am	30N	736016	753394
39	Elsie	Wood warbler	2013-12-02	9am	30N	735937	753405
39	Elsie	Wood warbler	2013-12-02	10am	30N	736044	753386
39	Elsie	Wood warbler	2013-12-02	4pm	30N	735983	753286
39	Elsie	Wood warbler	2013-12-02	late p.m.	30N	735893	753302
39	Elsie	Wood warbler	2013-12-03	9am	30N	736011	753416
39	Elsie	Wood warbler	2013-12-03	10am	30N	735759	753249
39	Elsie	Wood warbler	2013-12-03	11am	30N	735725	753238
39	Elsie	Wood warbler	2013-12-03	late p.m.	30N	735968	753281
39	Elsie	Wood warbler	2013-12-04	9am	30N	735967	753282
39	Elsie	Wood warbler	2013-12-04	10am	30N	736012	753422
39	Elsie	Wood warbler	2013-12-04	late p.m.	30N	735944	753372
39	Elsie	Wood warbler	2013-12-05	early a.m.	30N	735983	753412
39	Elsie	Wood warbler	2013-12-05	9am	30N	735929	753443
40	Franz	Wood warbler	2013-12-05	early a.m.	30N	736387	753330
40	Franz	Wood warbler	2013-12-05	10am	30N	736385	753325
40	Franz	Wood warbler	2013-12-05	late p.m.	30N	736385	753327
40	Franz	Wood warbler	2013-12-07	early a.m.	30N	736426	753306
40	Franz	Wood warbler	2013-12-07	8am	30N	736448	753378
40	Franz	Wood warbler	2013-12-07	9am	30N	736415	753293
40	Franz	Wood warbler	2013-12-07	10am	30N	736418	753316
40	Franz	Wood warbler	2013-12-07	11am	30N	736452	753389
40	Franz	Wood warbler	2013-12-07	4pm	30N	736446	753397
40	Franz	Wood warbler	2013-12-07	late p.m.	30N	736299	753434
40	Franz	Wood warbler	2013-12-08	early a.m.	30N	736396	753312
40	Franz	Wood warbler	2013-12-08	8am	30N	736383	753325
40	Franz	Wood warbler	2013-12-08	9am	30N	736458	753374
40	Franz	Wood warbler	2013-12-08	10am	30N	736443	753299
40	Franz	Wood warbler	2013-12-08	late p.m.	30N	736388	753331
40	Franz	Wood warbler	2013-12-09	early a.m.	30N	736387	753331
40	Franz	Wood warbler	2013-12-09	8am	30N	736382	753330
40	Franz	Wood warbler	2013-12-09	9am	30N	736454	753295
40	Franz	Wood warbler	2013-12-09	10am	30N	736453	753390
40	Franz	Wood warbler	2013-12-09	late p.m.	30N	736392	753325
40	Franz	Wood warbler	2013-12-10	early a.m.	30N	736387	753332
40	Franz	Wood warbler	2013-12-10	8am	30N	736399	753314
40	Franz	Wood warbler	2013-12-10	9am	30N	736414	753293
40	Franz	Wood warbler	2013-12-10	10am	30N	736430	753281
40	Franz	Wood warbler	2013-12-10	late p.m.	30N	736384	753325
40	Franz	Wood warbler	2013-12-11	early a.m.	30N	736391	753324
40	Franz	Wood warbler	2013-12-11	8am	30N	736391	753323
40	Franz	Wood warbler	2013-12-11	9am	30N	736378	753332
40	Franz	Wood warbler	2013-12-11	10am	30N	736376	753333
40	Franz	Wood warbler	2013-12-11	11am	30N	736376	753335
40	Franz	Wood warbler	2013-12-12	early a.m.	30N	736378	753332
40	Franz	Wood warbler	2013-12-12	8am	30N	736378	753333
40	Franz	Wood warbler	2013-12-12	9am	30N	736416	753316
40	Franz	Wood warbler	2013-12-12	10am	30N	736377	753334
40	Franz	Wood warbler	2013-12-12	late p.m.	30N	736376	753333
40	Franz	Wood warbler	2013-12-13	early a.m.	30N	736391	753324
40	Franz	Wood warbler	2013-12-13	8am	30N	736381	753311
40	Franz	Wood warbler	2013-12-13	9am	30N	736376	753334
40	Franz	Wood warbler	2013-12-13	10am	30N	736416	753318
40	Franz	Wood warbler	2013-12-13	late p.m.	30N	736404	753360
40	Franz	Wood warbler	2013-12-14	4pm	30N	736399	753315
40	Franz	Wood warbler	2013-12-14	late p.m.	30N	736378	753334
40	Franz	Wood warbler	2013-12-15	mid day	30N	736414	753294
40	Franz	Wood warbler	2013-12-16	early a.m.	30N	736378	753333
40	Franz	Wood warbler	2013-12-16	8am	30N	736431	753282
40	Franz	Wood warbler	2013-12-16	9am	30N	736414	753294
40	Franz	Wood warbler	2013-12-16	10am	30N	736453	753295
40	Franz	Wood warbler	2013-12-16	11am	30N	736441	753337
40	Franz	Wood warbler	2013-12-16	4pm	30N	736478	753284
40	Franz	Wood warbler	2013-12-16	late p.m.	30N	736440	753338
41	GB	Wood warbler	2013-12-05	early a.m.	30N	736585	753301
41	GB	Wood warbler	2013-12-05	10am	30N	735571	753333
41	GB	Wood warbler	2013-12-05	late p.m.	30N	736674	753344
41	GB	Wood warbler	2013-12-07	early a.m.	30N	736584	753305
41	GB	Wood warbler	2013-12-07	8am	30N	736634	753312
41	GB	Wood warbler	2013-12-07	9am	30N	736583	753392
41	GB	Wood warbler	2013-12-07	10am	30N	736593	753415
41	GB	Wood warbler	2013-12-07	11am	30N	736529	753578
41	GB	Wood warbler	2013-12-07	4pm	30N	736639	753348
41	GB	Wood warbler	2013-12-07	late p.m.	30N	736623	753396
41	GB	Wood warbler	2013-12-08	early a.m.	30N	736586	753305
41	GB	Wood warbler	2013-12-08	8am	30N	736598	753409
41	GB	Wood warbler	2013-12-08	9am	30N	736543	753209
41	GB	Wood warbler	2013-12-08	10am	30N	736487	753410
41	GB	Wood warbler	2013-12-08	late p.m.	30N	736653	753375
41	GB	Wood warbler	2013-12-09	early a.m.	30N	736691	753441
41	GB	Wood warbler	2013-12-09	8am	30N	736678	753433
41	GB	Wood warbler	2013-12-09	9am	30N	736692	753464
41	GB	Wood warbler	2013-12-09	11am	30N	736608	753424
41	GB	Wood warbler	2013-12-09	late p.m.	30N	736689	753393
41	GB	Wood warbler	2013-12-10	early a.m.	30N	736674	753429
41	GB	Wood warbler	2013-12-10	8am	30N	736650	753450
41	GB	Wood warbler	2013-12-10	9am	30N	736652	753449
41	GB	Wood warbler	2013-12-10	11am	30N	736650	753453
41	GB	Wood warbler	2013-12-10	late p.m.	30N	736609	753300
41	GB	Wood warbler	2013-12-11	early a.m.	30N	736584	753304
41	GB	Wood warbler	2013-12-11	8am	30N	736649	753445
41	GB	Wood warbler	2013-12-11	9am	30N	736649	753454
41	GB	Wood warbler	2013-12-11	10am	30N	736649	753448
41	GB	Wood warbler	2013-12-11	11am	30N	736649	753448
41	GB	Wood warbler	2013-12-12	early a.m.	30N	736587	753304
41	GB	Wood warbler	2013-12-12	8am	30N	736651	753446
41	GB	Wood warbler	2013-12-12	9am	30N	736597	753402
41	GB	Wood warbler	2013-12-12	10am	30N	736651	753448
41	GB	Wood warbler	2013-12-12	late p.m.	30N	736651	753451
41	GB	Wood warbler	2013-12-13	early a.m.	30N	736584	753302
41	GB	Wood warbler	2013-12-13	8am	30N	736678	753434
41	GB	Wood warbler	2013-12-13	9am	30N	736650	753451
41	GB	Wood warbler	2013-12-13	10am	30N	736652	753456
41	GB	Wood warbler	2013-12-13	late p.m.	30N	736655	753375
42	Lara	Wood warbler	2013-03-03	07:02:00	30N	754482	737244
42	Lara	Wood warbler	2013-03-03	10:12:00	30N	754482	737244
42	Lara	Wood warbler	2013-03-03	09:00:00	30N	754464	737207
42	Lara	Wood warbler	2013-03-03	16:47:00	30N	754545	737217
42	Lara	Wood warbler	2013-03-04	06:50:00	30N	754554	737245
42	Lara	Wood warbler	2013-03-04	08:20:00	30N	754457	737278
42	Lara	Wood warbler	2013-03-04	09:34:00	30N	754555	737260
42	Lara	Wood warbler	2013-03-04	10:21:00	30N	754492	737277
42	Lara	Wood warbler	2013-03-04	16:22:00	30N	754513	737225
43	Medase	Wood warbler	2013-03-05	06:40:00	30N	753559	737110
43	Medase	Wood warbler	2013-03-05	08:08:00	30N	753450	737257
43	Medase	Wood warbler	2013-03-05	10:01:00	30N	753492	737189
43	Medase	Wood warbler	2013-03-05	15:57:00	30N	753508	737103
43	Medase	Wood warbler	2013-03-06	06:34:00	30N	753531	737126
43	Medase	Wood warbler	2013-03-06	08:36:00	30N	753655	737098
43	Medase	Wood warbler	2013-03-06	10:28:00	30N	753556	737087
43	Medase	Wood warbler	2013-03-06	16:16:00	30N	753478	737122
43	Medase	Wood warbler	2013-03-07	06:34:00	30N	753566	737061
43	Medase	Wood warbler	2013-03-07	10:01:00	30N	753397	737140
43	Medase	Wood warbler	2013-03-07	15:40:00	30N	753585	737059
43	Medase	Wood warbler	2013-03-07	17:08:00	30N	753429	737157
43	Medase	Wood warbler	2013-03-08	06:35:00	30N	753586	737057
43	Medase	Wood warbler	2013-03-08	07:37:00	30N	753487	737228
43	Medase	Wood warbler	2013-03-08	08:38:00	30N	753558	737086
43	Medase	Wood warbler	2013-03-08	09:44:00	30N	753587	737057
43	Medase	Wood warbler	2013-03-08	16:42:00	30N	753461	737215
43	Medase	Wood warbler	2013-03-09	07:08:00	30N	753558	737078
43	Medase	Wood warbler	2013-03-09	08:30:00	30N	753575	737064
43	Medase	Wood warbler	2013-03-09	10:01:00	30N	753561	737081
43	Medase	Wood warbler	2013-03-09	15:29:00	30N	753477	737120
43	Medase	Wood warbler	2013-03-09	17:05:00	30N	753552	737020
43	Medase	Wood warbler	2013-03-10	06:33:00	30N	753575	737047
43	Medase	Wood warbler	2013-03-10	09:36:00	30N	753560	737082
43	Medase	Wood warbler	2013-03-10	10:42:00	30N	753585	737069
43	Medase	Wood warbler	2013-03-10	15:46:00	30N	753507	736984
43	Medase	Wood warbler	2013-03-10	17:07:00	30N	753530	737118
43	Medase	Wood warbler	2013-03-11	06:32:00	30N	753589	737055
43	Medase	Wood warbler	2013-03-11	08:18:00	30N	753585	737072
43	Medase	Wood warbler	2013-03-11	10:16:00	30N	753477	737249
43	Medase	Wood warbler	2013-03-11	15:36:00	30N	753548	737091
43	Medase	Wood warbler	2013-03-12	06:24:00	30N	753563	737080
43	Medase	Wood warbler	2013-03-12	10:14:00	30N	753577	737042
43	Medase	Wood warbler	2013-03-12	16:23:00	30N	753436	737289
43	Medase	Wood warbler	2013-03-12	16:58:00	30N	753534	737188
43	Medase	Wood warbler	2013-03-13	06:20:00	30N	753590	737054
43	Medase	Wood warbler	2013-03-13	08:00:00	30N	753590	737053
43	Medase	Wood warbler	2013-03-13	16:22:00	30N	753524	737098
43	Medase	Wood warbler	2013-03-14	06:33:00	30N	753558	737082
43	Medase	Wood warbler	2013-03-14	10:08:00	30N	753496	737290
43	Medase	Wood warbler	2013-03-14	15:59:00	30N	753417	737414
43	Medase	Wood warbler	2013-03-14	16:52:00	30N	753491	737202
43	Medase	Wood warbler	2013-03-15	06:25:00	30N	753496	737204
43	Medase	Wood warbler	2013-03-15	10:27:00	30N	753492	737277
43	Medase	Wood warbler	2013-03-15	16:04:00	30N	753570	737174
43	Medase	Wood warbler	2013-03-16	06:34:00	30N	753493	737286
43	Medase	Wood warbler	2013-03-16	11:15:00	30N	753641	737055
43	Medase	Wood warbler	2013-03-16	15:47:00	30N	753501	737043
43	Medase	Wood warbler	2013-03-17	06:36:00	30N	753502	737277
43	Medase	Wood warbler	2013-03-17	07:56:00	30N	753460	737214
43	Medase	Wood warbler	2013-03-17	11:03:00	30N	753407	737373
43	Medase	Wood warbler	2013-03-17	15:48:00	30N	753467	737161
43	Medase	Wood warbler	2013-03-18	06:27:00	30N	753486	737200
43	Medase	Wood warbler	2013-03-18	08:33:00	30N	753515	737182
43	Medase	Wood warbler	2013-03-18	15:49:00	30N	753529	737190
44	Nana	Wood warbler	2013-03-15	06:58:00	30N	754698	737228
44	Nana	Wood warbler	2013-03-15	09:59:00	30N	754668	737265
44	Nana	Wood warbler	2013-03-15	16:34:00	30N	754700	737229
44	Nana	Wood warbler	2013-03-16	07:01:00	30N	754531	737191
44	Nana	Wood warbler	2013-03-16	10:06:00	30N	754673	737254
44	Nana	Wood warbler	2013-03-17	06:17:00	30N	754669	737265
44	Nana	Wood warbler	2013-03-17	08:32:00	30N	754561	737149
44	Nana	Wood warbler	2013-03-17	10:25:00	30N	754698	737262
44	Nana	Wood warbler	2013-03-18	07:51:00	30N	754674	737254
44	Nana	Wood warbler	2013-03-18	10:23:00	30N	754723	737253
44	Nana	Wood warbler	2013-03-18	16:29:00	30N	754697	737229
45	Oppong	Wood warbler	2013-03-18	07:26:00	30N	754518	737179
45	Oppong	Wood warbler	2013-03-18	09:47:00	30N	754545	737084
45	Oppong	Wood warbler	2013-03-18	17:00:00	30N	754764	737067
45	Oppong	Wood warbler	2013-03-19	07:42:00	30N	754696	737060
45	Oppong	Wood warbler	2013-03-19	09:20:00	30N	754671	737079
45	Oppong	Wood warbler	2013-03-19	09:43:00	30N	754746	737055
45	Oppong	Wood warbler	2013-03-19	10:37:00	30N	754664	737086
45	Oppong	Wood warbler	2013-03-19	17:00:00	30N	754758	736914
45	Oppong	Wood warbler	2013-03-20	06:35:00	30N	754748	737054
45	Oppong	Wood warbler	2013-03-20	09:10:00	30N	754570	737048
45	Oppong	Wood warbler	2013-03-20	10:55:00	30N	754672	737082
45	Oppong	Wood warbler	2013-03-20	16:17:00	30N	754585	737123
45	Oppong	Wood warbler	2013-03-20	16:58:00	30N	754672	737134
45	Oppong	Wood warbler	2013-03-21	06:38:00	30N	754748	737058
45	Oppong	Wood warbler	2013-03-21	08:50:00	30N	754727	737083
45	Oppong	Wood warbler	2013-03-21	10:06:00	30N	754566	737132
45	Oppong	Wood warbler	2013-03-21	10:59:00	30N	754608	737016
45	Oppong	Wood warbler	2013-03-21	16:14:00	30N	754575	737001
45	Oppong	Wood warbler	2013-03-21	17:06:00	30N	754742	737028
45	Oppong	Wood warbler	2013-03-22	06:35:00	30N	754746	737056
45	Oppong	Wood warbler	2013-03-22	08:34:00	30N	754669	737071
45	Oppong	Wood warbler	2013-03-22	10:26:00	30N	754665	737077
45	Oppong	Wood warbler	2013-03-22	16:02:00	30N	754585	737164
45	Oppong	Wood warbler	2013-03-22	16:47:00	30N	754719	737051
45	Oppong	Wood warbler	2013-03-23	06:37:00	30N	754677	737106
45	Oppong	Wood warbler	2013-03-23	08:17:00	30N	754748	736984
45	Oppong	Wood warbler	2013-03-23	08:57:00	30N	754735	737067
45	Oppong	Wood warbler	2013-03-23	15:26:00	30N	754602	737181
45	Oppong	Wood warbler	2013-03-24	06:00:00	30N	754679	737036
45	Oppong	Wood warbler	2013-03-24	06:48:00	30N	754679	737108
45	Oppong	Wood warbler	2013-03-24	07:59:00	30N	754532	737193
45	Oppong	Wood warbler	2013-03-24	09:06:00	30N	754611	737007
45	Oppong	Wood warbler	2013-03-24	10:35:00	30N	754470	737011
45	Oppong	Wood warbler	2013-03-25	07:11:00	30N	754787	736924
45	Oppong	Wood warbler	2013-03-25	08:32:00	30N	754763	736940
45	Oppong	Wood warbler	2013-03-25	09:50:00	30N	754608	737017
45	Oppong	Wood warbler	2013-03-25	.	30N	754653	736993
45	Oppong	Wood warbler	2013-03-26	06:44:00	30N	754749	736985
45	Oppong	Wood warbler	2013-03-26	09:06:00	30N	754572	737145
45	Oppong	Wood warbler	2013-03-26	11:04:00	30N	754575	737060
45	Oppong	Wood warbler	2013-03-26	16:28:00	30N	754670	737075
45	Oppong	Wood warbler	2013-03-27	07:06:00	30N	754773	736984
45	Oppong	Wood warbler	2013-03-27	09:43:00	30N	754694	737060
46	Pepease	Wood warbler	2013-03-23	10:14:00	30N	752723	736184
46	Pepease	Wood warbler	2013-03-23	16:15:00	30N	752773	736356
46	Pepease	Wood warbler	2013-03-24	07:14:00	30N	752705	736203
46	Pepease	Wood warbler	2013-03-24	08:30:00	30N	752712	736200
46	Pepease	Wood warbler	2013-03-24	09:58:00	30N	752690	736188
46	Pepease	Wood warbler	2013-03-25	07:03:00	30N	752728	736229
46	Pepease	Wood warbler	2013-03-25	10:51:00	30N	752710	736163
46	Pepease	Wood warbler	2013-03-26	07:00:00	30N	752662	736222
46	Pepease	Wood warbler	2013-03-26	11:05:00	30N	752570	736170
46	Pepease	Wood warbler	2013-03-26	16:30:00	30N	752672	736134
46	Pepease	Wood warbler	2013-03-27	07:02:00	30N	752725	736228
